# Supplementary material for: Ethyl­enediaminium dinicotinate
Source: Acta Crystallogr Sect E Struct Rep Online. 2011 Jun 25;67(Pt 7):o1789. doi: 10.1107/S1600536811023877 (PMC3152055; doi:10.1107/S1600536811023877)
Supplement: Supplementary file 1 [file e-67-o1789-sup1.cif]

##############################################################################
#                                                                            #
# This CIF contains the data in a paper accepted for publication in          #
# Acta Crystallographica Section E. It conforms to the requirements of       #
# Notes for Authors for Acta Crystallographica Section E, and has been       #
# peer reviewed under the auspices of the IUCr Commission on Journals.       #
#                                                                            #
# Full details of the Crystallographic Information File format               #
# are given in the paper "The Crystallographic Information File (CIF):       #
# a New Standard Archive File for Crystallography" by S. R. Hall, F. H.      #
# Allen and I. D. Brown [Acta Cryst. (1991), A47, 655-685].                  #
#                                                                            #
# The current version of the core CIF dictionary is obtainable from          #
# ftp://ftp.iucr.org/pub/cif_core.dic.                                       #
#                                                                            #
# Software is freely available for graphical display of the structure(s)     #
# in this CIF. For information consult the CIF software page                 #
# http://www.iucr.org/resources/cif/software.                                #
#                                                                            #
# This file may be used for bona fide research purposes within the           #
# scientific community so long as proper attribution is given to the journal # 
# article from which it was obtained.                                        #
#                                                                            #
##############################################################################
data_I
_audit_creation_method     SHELXL-97
_chemical_name_systematic
;
Ethylenediaminium dinicotinate
;
_chemical_name_common     ?
_chemical_formula_moiety     'C2 H10 N2 2+, 2(C6 H4 N O2 -)'
_chemical_formula_sum     'C14 H18 N4 O4'
_chemical_formula_iupac     'C2 H10 N2 2+, 2C6 H4 N O2 -'
_chemical_formula_weight     306.32
_chemical_melting_point     ?
_symmetry_cell_setting     monoclinic
_symmetry_space_group_name_H-M     'P 21/c'
_symmetry_space_group_name_Hall     '-P 2ybc'
loop_
    _symmetry_equiv_pos_as_xyz
    'x, y, z'
    '-x, y+1/2, -z+1/2'
    '-x, -y, -z'
    'x, -y-1/2, z-1/2'
_cell_length_a     6.2953(13)
_cell_length_b     16.835(3)
_cell_length_c     6.8288(14)
_cell_angle_alpha     90.00
_cell_angle_beta     102.03(3)
_cell_angle_gamma     90.00
_cell_volume     707.8(3)
_cell_formula_units_Z     2
_cell_measurement_reflns_used     1618
_cell_measurement_theta_min     3.28
_cell_measurement_theta_max     27.45
_cell_measurement_temperature     298(2)
_exptl_crystal_description     'block'
_exptl_crystal_colour     'colourless'
_exptl_crystal_size_max     0.30
_exptl_crystal_size_mid     0.05
_exptl_crystal_size_min     0.05
_exptl_crystal_density_diffrn     1.437
_exptl_crystal_density_meas     ?
_exptl_crystal_density_method     'not measured'
_exptl_crystal_F_000     324
_exptl_absorpt_coefficient_mu     0.108
_exptl_absorpt_correction_type     multi-scan
_exptl_absorpt_process_details     '(CrystalClear; Rigaku, 2005)'
_exptl_absorpt_correction_T_min     0.910
_exptl_absorpt_correction_T_max     1.000
_exptl_special_details     ?
_diffrn_ambient_temperature     298(2)
_diffrn_radiation_type     MoK\a
_diffrn_radiation_wavelength     0.71073
_diffrn_radiation_source     'fine-focus sealed tube'
_diffrn_radiation_monochromator     graphite
_diffrn_measurement_device_type     'Rigaku Mercury2'
_diffrn_measurement_method     'CCD profile fitting'
_diffrn_detector_area_resol_mean     13.6612
_diffrn_reflns_number     7181
_diffrn_reflns_av_R_equivalents     0.0561
_diffrn_reflns_av_sigmaI/netI     0.0456
_diffrn_reflns_theta_min     3.28
_diffrn_reflns_theta_max     27.45
_diffrn_reflns_theta_full     27.45
_diffrn_measured_fraction_theta_max     0.999
_diffrn_measured_fraction_theta_full     0.999
_diffrn_reflns_limit_h_min     -7
_diffrn_reflns_limit_h_max     8
_diffrn_reflns_limit_k_min     -21
_diffrn_reflns_limit_k_max     21
_diffrn_reflns_limit_l_min     -8
_diffrn_reflns_limit_l_max     8
_diffrn_standards_number     ?
_diffrn_standards_interval_count     ?
_diffrn_standards_interval_time     ?
_diffrn_standards_decay_%     ?
_refine_special_details
;
 Refinement of F^2^ against ALL reflections.  The weighted R-factor wR and
 goodness of fit S are based on F^2^, conventional R-factors R are based
 on F, with F set to zero for negative F^2^. The threshold expression of
 F^2^ > 2sigma(F^2^) is used only for calculating R-factors(gt) etc. and is
 not relevant to the choice of reflections for refinement.  R-factors based
 on F^2^ are statistically about twice as large as those based on F, and R-
 factors based on ALL data will be even larger.
;
_reflns_number_total     1618
_reflns_number_gt     1162
_reflns_threshold_expression     I>2sigma(I)
_refine_ls_structure_factor_coef     Fsqd
_refine_ls_matrix_type     full
_refine_ls_R_factor_all     0.0878
_refine_ls_R_factor_gt     0.0619
_refine_ls_wR_factor_gt     0.1368
_refine_ls_wR_factor_ref     0.1474
_refine_ls_goodness_of_fit_ref     1.078
_refine_ls_restrained_S_all     1.078
_refine_ls_number_reflns     1618
_refine_ls_number_parameters     101
_refine_ls_number_restraints     0
_refine_ls_hydrogen_treatment     constr
_refine_ls_weighting_scheme     calc
_refine_ls_weighting_details
         'calc w=1/[\s^2^(Fo^2^)+(0.0557P)^2^+0.4625P] where P=(Fo^2^+2Fc^2^)/3'
_atom_sites_solution_hydrogens     geom
_atom_sites_solution_primary     direct
_atom_sites_solution_secondary     difmap
_refine_ls_shift/su_max     0.000
_refine_ls_shift/su_mean     0.000
_refine_diff_density_max     0.234
_refine_diff_density_min     -0.245
_refine_ls_extinction_method     'SHELXL97 (Sheldrick, 2008)'
_refine_ls_extinction_coef     0.032(6)
_refine_ls_extinction_expression
                                  'Fc^*^=kFc[1+0.001xFc^2^\l^3^/sin(2\q)]^-1/4^'
loop_
    _atom_type_symbol
    _atom_type_description
    _atom_type_scat_dispersion_real
    _atom_type_scat_dispersion_imag
    _atom_type_scat_source
    'C' 'C' 0.0033 0.0016
                         'International Tables Vol C Tables 4.2.6.8 and 6.1.1.4'
    'H' 'H' 0.0000 0.0000
                         'International Tables Vol C Tables 4.2.6.8 and 6.1.1.4'
    'N' 'N' 0.0061 0.0033
                         'International Tables Vol C Tables 4.2.6.8 and 6.1.1.4'
    'O' 'O' 0.0106 0.0060
                         'International Tables Vol C Tables 4.2.6.8 and 6.1.1.4'
_computing_data_collection     'CrystalClear (Rigaku, 2005)'
_computing_cell_refinement     'CrystalClear (Rigaku, 2005)'
_computing_data_reduction     'CrystalClear (Rigaku, 2005)'
_computing_structure_solution     'SHELXS97 (Sheldrick, 2008)'
_computing_structure_refinement     'SHELXL97 (Sheldrick, 2008)'
_computing_molecular_graphics     'SHELXTL (Sheldrick, 2008)'
_computing_publication_material     'SHELXTL (Sheldrick, 2008)'
loop_
    _atom_site_type_symbol
    _atom_site_label
    _atom_site_fract_x
    _atom_site_fract_y
    _atom_site_fract_z
    _atom_site_U_iso_or_equiv
    _atom_site_adp_type
    _atom_site_calc_flag
    _atom_site_refinement_flags
    _atom_site_occupancy
    _atom_site_symmetry_multiplicity
    _atom_site_disorder_assembly
    _atom_site_disorder_group
    O O1 0.0882(3) 0.56578(10) 0.8189(3) 0.0407(5) Uani d . 1 1 . .
    O O2 0.4172(3) 0.61799(10) 0.9019(3) 0.0415(5) Uani d . 1 1 . .
    C C2 0.1214(3) 0.70652(13) 0.8166(3) 0.0226(5) Uani d . 1 1 . .
    N N1 0.6707(3) 0.51198(11) 0.7583(3) 0.0284(5) Uani d . 1 1 . .
    H H1A 0.5813 0.5405 0.8182 0.043 Uiso d R 1 1 . .
    H H1B 0.6812 0.4603 0.7926 0.043 Uiso d R 1 1 . .
    H H1C 0.8057 0.5313 0.8016 0.043 Uiso d R 1 1 . .
    N N2 0.1923(3) 0.84765(12) 0.8146(3) 0.0366(5) Uani d . 1 1 . .
    C C3 -0.0997(4) 0.72136(13) 0.7603(4) 0.0284(5) Uani d . 1 1 . .
    H H3A -0.1982 0.6795 0.7416 0.034 Uiso calc R 1 1 . .
    C C5 -0.0222(4) 0.85903(14) 0.7611(4) 0.0346(6) Uani d . 1 1 . .
    H H5A -0.0727 0.9110 0.7423 0.042 Uiso calc R 1 1 . .
    C C1 0.2585(4) 0.77203(14) 0.8423(4) 0.0308(6) Uani d . 1 1 . .
    H H1D 0.4069 0.7628 0.8816 0.037 Uiso calc R 1 1 . .
    C C6 0.2143(3) 0.62372(13) 0.8475(3) 0.0248(5) Uani d . 1 1 . .
    C C7 0.6080(4) 0.52001(14) 0.5385(3) 0.0278(5) Uani d . 1 1 . .
    H H7B 0.7182 0.4959 0.4773 0.033 Uiso calc R 1 1 . .
    H H7A 0.5977 0.5758 0.5025 0.033 Uiso calc R 1 1 . .
    C C4 -0.1726(4) 0.79878(14) 0.7320(4) 0.0326(6) Uani d . 1 1 . .
    H H4A -0.3202 0.8098 0.6942 0.039 Uiso calc R 1 1 . .
loop_
    _atom_site_aniso_label
    _atom_site_aniso_U_11
    _atom_site_aniso_U_22
    _atom_site_aniso_U_33
    _atom_site_aniso_U_12
    _atom_site_aniso_U_13
    _atom_site_aniso_U_23
    O1 0.0329(10) 0.0209(9) 0.0674(13) -0.0021(7) 0.0086(9) -0.0007(8)
    O2 0.0237(9) 0.0340(10) 0.0633(13) 0.0046(7) 0.0006(8) -0.0115(9)
    C2 0.0247(11) 0.0225(11) 0.0210(11) -0.0010(9) 0.0058(9) -0.0012(9)
    N1 0.0268(10) 0.0222(10) 0.0342(11) 0.0025(8) 0.0016(8) -0.0010(8)
    N2 0.0402(12) 0.0247(11) 0.0466(13) -0.0054(9) 0.0128(10) -0.0029(9)
    C3 0.0278(12) 0.0223(12) 0.0346(13) -0.0024(9) 0.0050(10) -0.0004(10)
    C5 0.0485(15) 0.0214(13) 0.0370(14) 0.0037(11) 0.0158(12) 0.0031(10)
    C1 0.0262(12) 0.0286(13) 0.0383(14) -0.0031(10) 0.0081(10) -0.0022(10)
    C6 0.0257(12) 0.0234(12) 0.0253(12) 0.0000(9) 0.0057(9) -0.0028(9)
    C7 0.0266(12) 0.0236(12) 0.0326(13) -0.0029(9) 0.0048(10) 0.0022(10)
    C4 0.0299(13) 0.0308(13) 0.0370(14) 0.0047(10) 0.0069(11) 0.0044(11)
_geom_special_details
;
 All esds (except the esd in the dihedral angle between two l.s. planes)
 are estimated using the full covariance matrix.  The cell esds are taken
 into account individually in the estimation of esds in distances, angles
 and torsion angles; correlations between esds in cell parameters are only
 used when they are defined by crystal symmetry.  An approximate (isotropic)
 treatment of cell esds is used for estimating esds involving l.s. planes.
;
loop_
    _geom_bond_atom_site_label_1
    _geom_bond_atom_site_label_2
    _geom_bond_site_symmetry_2
    _geom_bond_distance
    _geom_bond_publ_flag
    O1 C6 . 1.247(3) ?
    O2 C6 . 1.257(3) ?
    C2 C3 . 1.387(3) ?
    C2 C1 . 1.389(3) ?
    C2 C6 . 1.509(3) ?
    N1 C7 . 1.476(3) ?
    N1 H1A . 0.9005 ?
    N1 H1B . 0.9004 ?
    N1 H1C . 0.9004 ?
    N2 C5 . 1.337(3) ?
    N2 C1 . 1.341(3) ?
    C3 C4 . 1.382(3) ?
    C3 H3A . 0.9300 ?
    C5 C4 . 1.373(3) ?
    C5 H5A . 0.9300 ?
    C1 H1D . 0.9300 ?
    C7 C7 3_666 1.510(4) ?
    C7 H7B . 0.9700 ?
    C7 H7A . 0.9700 ?
    C4 H4A . 0.9300 ?
loop_
    _geom_angle_atom_site_label_1
    _geom_angle_atom_site_label_2
    _geom_angle_atom_site_label_3
    _geom_angle_site_symmetry_1
    _geom_angle_site_symmetry_3
    _geom_angle
    _geom_angle_publ_flag
    C3 C2 C1 . . 116.9(2) ?
    C3 C2 C6 . . 122.82(19) ?
    C1 C2 C6 . . 120.2(2) ?
    C7 N1 H1A . . 110.7 ?
    C7 N1 H1B . . 110.0 ?
    H1A N1 H1B . . 114.6 ?
    C7 N1 H1C . . 109.6 ?
    H1A N1 H1C . . 107.1 ?
    H1B N1 H1C . . 104.5 ?
    C5 N2 C1 . . 116.2(2) ?
    C4 C3 C2 . . 119.6(2) ?
    C4 C3 H3A . . 120.2 ?
    C2 C3 H3A . . 120.2 ?
    N2 C5 C4 . . 124.1(2) ?
    N2 C5 H5A . . 118.0 ?
    C4 C5 H5A . . 118.0 ?
    N2 C1 C2 . . 124.7(2) ?
    N2 C1 H1D . . 117.6 ?
    C2 C1 H1D . . 117.6 ?
    O1 C6 O2 . . 124.1(2) ?
    O1 C6 C2 . . 119.0(2) ?
    O2 C6 C2 . . 116.87(19) ?
    N1 C7 C7 . 3_666 110.1(2) ?
    N1 C7 H7B . . 109.6 ?
    C7 C7 H7B 3_666 . 109.6 ?
    N1 C7 H7A . . 109.6 ?
    C7 C7 H7A 3_666 . 109.6 ?
    H7B C7 H7A . . 108.2 ?
    C5 C4 C3 . . 118.5(2) ?
    C5 C4 H4A . . 120.7 ?
    C3 C4 H4A . . 120.7 ?
loop_
    _geom_torsion_atom_site_label_1
    _geom_torsion_atom_site_label_2
    _geom_torsion_atom_site_label_3
    _geom_torsion_atom_site_label_4
    _geom_torsion_site_symmetry_1
    _geom_torsion_site_symmetry_2
    _geom_torsion_site_symmetry_3
    _geom_torsion_site_symmetry_4
    _geom_torsion
    _geom_torsion_publ_flag
    C1 C2 C3 C4 . . . . 0.2(3) ?
    C6 C2 C3 C4 . . . . -179.1(2) ?
    C1 N2 C5 C4 . . . . -0.7(4) ?
    C5 N2 C1 C2 . . . . 1.0(4) ?
    C3 C2 C1 N2 . . . . -0.7(4) ?
    C6 C2 C1 N2 . . . . 178.6(2) ?
    C3 C2 C6 O1 . . . . 1.0(3) ?
    C1 C2 C6 O1 . . . . -178.3(2) ?
    C3 C2 C6 O2 . . . . -178.8(2) ?
    C1 C2 C6 O2 . . . . 1.9(3) ?
    N2 C5 C4 C3 . . . . 0.3(4) ?
    C2 C3 C4 C5 . . . . 0.0(4) ?
loop_
    _geom_hbond_atom_site_label_D
    _geom_hbond_atom_site_label_H
    _geom_hbond_atom_site_label_A
    _geom_hbond_site_symmetry_A
    _geom_hbond_distance_DH
    _geom_hbond_distance_HA
    _geom_hbond_distance_DA
    _geom_hbond_angle_DHA
    N1 H1B N2 2_646 0.90 2.24 2.971(3) 138
    N1 H1C O1 1_655 0.90 1.85 2.729(3) 164
    N1 H1A O2 . 0.90 1.83 2.711(3) 166
_iucr_refine_instructions_details
;
TITL 1 in P2(1)/c
CELL 0.71073   6.2953  16.8352   6.8288  90.000 102.030  90.000
ZERR   2.00   0.0013   0.0034   0.0014   0.000   0.030   0.000
LATT  1
SYMM -X, 0.5+Y, 0.5-Z
SFAC C H N O
UNIT 28 36 8 8
L.S. 7
BOND $H
FMAP 2
PLAN 20
EQIV $1 -x+1, y-1/2, -z+3/2
EQIV $2 x+1, y, z
HTAB N1 N2_$1
HTAB N1 O1_$2
HTAB N1 O2
ACTA
CONF
WGHT    0.055700    0.462500
EXTI    0.031601
FVAR       0.63319
O1    4    0.088199    0.565782    0.818922    11.00000    0.03285    0.02093 =
         0.06737   -0.00066    0.00857   -0.00209
O2    4    0.417160    0.617989    0.901942    11.00000    0.02368    0.03402 =
         0.06327   -0.01152    0.00063    0.00461
C2    1    0.121441    0.706520    0.816615    11.00000    0.02474    0.02251 =
         0.02099   -0.00118    0.00576   -0.00098
N1    3    0.670664    0.511981    0.758256    11.00000    0.02678    0.02222 =
         0.03415   -0.00097    0.00164    0.00251
AFIX   3
H1A   2    0.581298    0.540515    0.818217    11.00000   -1.50000
H1B   2    0.681200    0.460271    0.792582    11.00000   -1.50000
H1C   2    0.805695    0.531261    0.801641    11.00000   -1.50000
AFIX   0
N2    3    0.192252    0.847654    0.814569    11.00000    0.04018    0.02469 =
         0.04664   -0.00287    0.01283   -0.00544
C3    1   -0.099658    0.721364    0.760277    11.00000    0.02779    0.02225 =
         0.03455   -0.00044    0.00496   -0.00239
AFIX  43
H3A   2   -0.198162    0.679485    0.741643    11.00000   -1.20000
AFIX   0
C5    1   -0.022223    0.859028    0.761058    11.00000    0.04846    0.02142 =
         0.03701    0.00313    0.01583    0.00369
AFIX  43
H5A   2   -0.072719    0.910962    0.742335    11.00000   -1.20000
AFIX   0
C1    1    0.258462    0.772029    0.842320    11.00000    0.02615    0.02865 =
         0.03829   -0.00219    0.00809   -0.00312
AFIX  43
H1D   2    0.406895    0.762780    0.881628    11.00000   -1.20000
AFIX   0
C6    1    0.214263    0.623718    0.847474    11.00000    0.02571    0.02338 =
         0.02533   -0.00277    0.00569   -0.00004
C7    1    0.608002    0.520011    0.538518    11.00000    0.02663    0.02355 =
         0.03264    0.00222    0.00480   -0.00288
AFIX  23
H7B   2    0.718172    0.495925    0.477321    11.00000   -1.20000
H7A   2    0.597721    0.575821    0.502492    11.00000   -1.20000
AFIX   0
C4    1   -0.172582    0.798776    0.732028    11.00000    0.02985    0.03084 =
         0.03701    0.00442    0.00687    0.00475
AFIX  43
H4A   2   -0.320203    0.809826    0.694198    11.00000   -1.20000
HKLF 4
REM  1 in P2(1)/c
REM R1 =  0.0619 for   1162 Fo > 4sig(Fo)  and  0.0878 for all   1618 data
REM    101 parameters refined using      0 restraints
END
WGHT      0.0555      0.4629
REM Highest difference peak  0.234,  deepest hole -0.245,  1-sigma level  0.054
Q1    1   0.1659  0.6663  0.8702  11.00000  0.05    0.23
Q2    1   0.0336  0.7130  0.7367  11.00000  0.05    0.21
Q3    1   0.4061  0.6244  0.7283  11.00000  0.05    0.20
Q4    1   0.6320  0.5202  0.3220  11.00000  0.05    0.20
Q5    1  -0.1207  0.7636  0.6619  11.00000  0.05    0.20
Q6    1   0.1860  0.7322  0.8847  11.00000  0.05    0.20
Q7    1   0.2720  0.4983  0.9369  11.00000  0.05    0.19
Q8    1   0.6167  0.5220  0.9335  11.00000  0.05    0.19
Q9    1   0.0219  0.7094  0.8662  11.00000  0.05    0.18
Q10   1   0.4571  0.6322  0.5381  11.00000  0.05    0.18
Q11   1   0.0590  0.9361  0.7509  11.00000  0.05    0.18
Q12   1   0.1208  0.5609  1.0344  11.00000  0.05    0.18
Q13   1   0.3702  0.4833  0.8363  11.00000  0.05    0.17
Q14   1   0.1891  0.7408  0.7758  11.00000  0.05    0.16
Q15   1  -0.0343  0.5711  0.8436  11.00000  0.05    0.16
Q16   1  -0.0823  0.8212  0.7936  11.00000  0.05    0.16
Q17   1   0.2412  0.8875  0.9852  11.00000  0.05    0.16
Q18   1   0.5009  0.6511  0.9681  11.00000  0.05    0.15
Q19   1   0.4195  0.6255  1.0968  11.00000  0.05    0.15
Q20   1   0.4918  0.4982  0.5549  11.00000  0.05    0.15
;
data_global
_journal_date_recd_electronic     2011-06-12
_journal_date_accepted     2011-06-18
_journal_name_full     'Acta Crystallographica, Section E'
_journal_year     2011
_journal_volume     67
_journal_issue      7
_journal_page_first     o1789
_journal_page_last     o1789
_journal_paper_category     QO
_journal_coeditor_code     BX2355
_publ_contact_author_name     'Liang Zhao'
_publ_contact_author_address
;
Department of Chemical & Environmental Engineering, Anyang Institute of
Technology, Anyang 455000, People's Republic of China
;
_publ_contact_author_email     ayitzhao@yahoo.com.cn
_publ_contact_author_fax     '864552045632'
_publ_contact_author_phone     '864552045632'
_publ_section_title
;
Ethylenediaminium dinicotinate
;
loop_
    _publ_author_name
    _publ_author_footnote
    _publ_author_address
    'Liang Zhao' .
;
Department of Chemical & Environmental Engineering,
Anyang Institute of Technology, Anyang 455000, People's Republic of China
;
    'Li-ping Feng' .
;
Department of Chemical & Environmental Engineering,
Anyang Institute of Technology, Anyang 455000, People's Republic of China
;
