# Supplementary material for: Ethyl­enediaminium dinicotinate
Source: Acta Crystallogr Sect E Struct Rep Online. 2011 Jun 25;67(Pt 7):o1789. doi: 10.1107/S1600536811023877 (PMC3152055; doi:10.1107/S1600536811023877)
Supplement: Supplementary file 2 [file e-67-o1789-Isup2.hkl]

# 
# h,k,l, Fc-squared, Fo-squared, sigma(Fo-squared) and status flag 
# 
data_I
_shelx_title ' 1 in P2(1)/c' 
_shelx_refln_list_code          4 
_shelx_F_calc_maximum      147.52 
_exptl_crystal_F_000       324.00 
_reflns_d_resolution_high  0.7708 
 
loop_ 
 _symmetry_equiv_pos_as_xyz 
 'x, y, z' 
 '-x, y+1/2, -z+1/2' 
 '-x, -y, -z' 
 'x, -y-1/2, z-1/2' 
 
_cell_length_a     6.2953 
_cell_length_b    16.8352 
_cell_length_c     6.8288 
_cell_angle_alpha  90.000 
_cell_angle_beta  102.030 
_cell_angle_gamma  90.000 
 
_shelx_F_squared_multiplier     1.000 
 
loop_ 
 _refln_index_h 
 _refln_index_k 
 _refln_index_l 
 _refln_F_squared_calc 
 _refln_F_squared_meas 
 _refln_F_squared_sigma 
 _refln_observed_status 
   1   0   0     1554.10     1679.27     12.88 o 
   2   0   0      496.37      449.43      8.90 o 
   3   0   0       89.09      122.16      4.74 o 
   4   0   0      515.48      554.36     15.19 o 
   5   0   0       64.82       80.86      6.23 o 
   6   0   0      108.31      102.79      5.58 o 
   7   0   0        0.49        1.24      3.17 o 
   1   1   0     1836.04     1958.19      9.21 o 
   2   1   0       33.85       40.69      1.65 o 
   3   1   0       48.36       58.35      1.88 o 
   4   1   0      176.36      217.64      4.41 o 
   5   1   0       79.93       83.84      3.22 o 
   6   1   0        1.21       -1.17      1.67 o 
   7   1   0       53.60       57.27      6.52 o 
   1   2   0     2868.59     2977.05     15.12 o 
   2   2   0      285.60      351.66      7.51 o 
   3   2   0     1212.53     1406.10     14.92 o 
   4   2   0       92.18       92.71      2.74 o 
   5   2   0        2.64        3.54      1.56 o 
   6   2   0        1.99        1.84      2.59 o 
   7   2   0       23.21       37.46      4.71 o 
   1   3   0      537.88      619.72      5.30 o 
   2   3   0      841.60      837.14      9.99 o 
   3   3   0      497.54      566.97      7.28 o 
   4   3   0       71.98       72.48      2.63 o 
   5   3   0        4.11        3.93      2.96 o 
   6   3   0       10.58        5.76      2.13 o 
   7   3   0        0.19        3.12      2.39 o 
   0   4   0       79.98       52.87      3.28 o 
   1   4   0      190.59      166.48      2.21 o 
   2   4   0      432.28      452.82      5.20 o 
   3   4   0      264.51      264.29      7.23 o 
   4   4   0      216.07      245.62      4.82 o 
   5   4   0      502.85      503.80      9.27 o 
   6   4   0        1.59        4.40      2.11 o 
   7   4   0        0.00        3.30      2.64 o 
   1   5   0      566.44      588.31      5.91 o 
   2   5   0      305.38      327.19      4.40 o 
   3   5   0        2.23        0.70      0.93 o 
   4   5   0      630.02      651.36     10.03 o 
   5   5   0       48.70       53.19      2.71 o 
   6   5   0       39.49       37.60      3.51 o 
   7   5   0        4.28       11.55      6.60 o 
   0   6   0      247.56      234.06      6.56 o 
   1   6   0      179.34      201.10      3.76 o 
   2   6   0      309.19      372.97      5.17 o 
   3   6   0       45.30       47.68      1.86 o 
   4   6   0        0.35        1.59      1.13 o 
   5   6   0      140.44      147.33      5.63 o 
   6   6   0      225.54      217.24      7.45 o 
   7   6   0        0.34        0.48      3.12 o 
   1   7   0     1011.61     1123.04     13.17 o 
   2   7   0      999.01     1134.75     13.09 o 
   3   7   0        3.06        1.36      1.02 o 
   4   7   0      175.03      170.47      6.19 o 
   5   7   0        8.48        8.34      2.17 o 
   6   7   0       28.41       33.39      3.48 o 
   7   7   0        0.94        1.24      3.53 o 
   0   8   0      685.03      718.45     17.17 o 
   1   8   0     1142.22     1320.76     16.10 o 
   2   8   0       51.98       60.34      2.07 o 
   3   8   0      267.04      288.23      5.51 o 
   4   8   0       84.56       88.01      3.24 o 
   5   8   0      241.26      247.52      7.85 o 
   6   8   0        1.56        0.11      1.69 o 
   7   8   0        0.89       -1.56      3.71 o 
   1   9   0       51.08       60.78      2.49 o 
   2   9   0       27.01       25.67      1.59 o 
   3   9   0      394.63      429.90      7.53 o 
   4   9   0      396.82      402.17     13.13 o 
   5   9   0        5.60        7.05      2.94 o 
   6   9   0        8.19        3.76      2.37 o 
   7   9   0       19.74       27.00      6.26 o 
   0  10   0       59.88       61.83      8.84 o 
   1  10   0      208.69      213.37      6.76 o 
   2  10   0       35.98       38.83      1.91 o 
   3  10   0        0.12        0.51      1.13 o 
   4  10   0      183.89      182.60      5.06 o 
   5  10   0        7.71       10.00      3.28 o 
   6  10   0        3.64        6.46      3.23 o 
   7  10   0        6.83        6.25      4.49 o 
   1  11   0      273.82      265.62      9.75 o 
   2  11   0       68.55       73.21      2.88 o 
   3  11   0        3.44        4.01      1.74 o 
   4  11   0       47.35       45.78      3.71 o 
   5  11   0       40.59       41.80      3.84 o 
   6  11   0       11.09       11.78      3.82 o 
   0  12   0      438.89      415.96     15.02 o 
   1  12   0       34.19       34.62      1.96 o 
   2  12   0        5.98        9.91      3.86 o 
   3  12   0      149.56      128.11      4.09 o 
   4  12   0       10.82       12.14      2.90 o 
   5  12   0       26.74       34.80      3.92 o 
   6  12   0       21.14       31.47      5.20 o 
   1  13   0      305.32      322.17      6.33 o 
   2  13   0       18.77       27.87      2.26 o 
   3  13   0       39.99       42.18      2.65 o 
   4  13   0        0.99        2.06      1.54 o 
   5  13   0        5.82       10.21      2.74 o 
   6  13   0        0.66        3.41      3.49 o 
   0  14   0      722.49      734.82     25.32 o 
   1  14   0      541.00      591.83     10.51 o 
   2  14   0        1.03        3.99      1.32 o 
   3  14   0        3.43        2.92      1.43 o 
   4  14   0       11.54       13.39      2.18 o 
   5  14   0       53.84       64.83      5.77 o 
   6  14   0        1.11       -0.01      3.54 o 
   1  15   0       80.81       77.07      3.32 o 
   2  15   0      138.94      148.54      5.38 o 
   3  15   0      156.68      144.65      4.88 o 
   4  15   0        5.80        1.72      1.92 o 
   5  15   0        1.44       -1.04      3.15 o 
   0  16   0        5.75        6.03      6.67 o 
   1  16   0        8.29        6.34      2.94 o 
   2  16   0        8.45        8.93      2.59 o 
   3  16   0        5.07        6.47      2.20 o 
   4  16   0        0.01        0.55      2.84 o 
   5  16   0        1.43       -1.54      4.99 o 
   1  17   0       41.58       62.52      5.47 o 
   2  17   0      135.51      137.59      7.96 o 
   3  17   0       27.90       31.57      4.25 o 
   4  17   0        2.73        3.90      5.45 o 
   5  17   0       13.69       27.89     12.45 o 
   0  18   0       10.17       10.82      5.21 o 
   1  18   0        3.01        4.20      3.02 o 
   2  18   0       10.12       14.70      4.54 o 
   3  18   0        1.36        2.60      2.85 o 
   4  18   0        1.88       11.91      8.36 o 
   1  19   0        4.73        7.49      3.68 o 
   2  19   0       17.45       15.56      5.17 o 
   3  19   0        1.00        1.34      5.07 o 
   0  20   0       28.36       36.31      8.08 o 
   1  20   0       19.59       20.75      4.92 o 
   2  20   0        0.21        0.56      2.59 o 
   3  20   0        9.28       13.96      9.94 o 
   1  21   0        4.27        5.18      4.00 o 
   2  21   0       98.75      126.99     15.97 o 
  -8   1   1       13.24        8.32      6.23 o 
  -7   1   1       25.30       27.30      3.79 o 
  -6   1   1       17.42       16.56      2.03 o 
  -5   1   1      220.67      196.48      6.04 o 
  -4   1   1        3.55        5.29      1.67 o 
  -3   1   1      924.21      944.39     10.39 o 
  -2   1   1      867.59      795.57     11.11 o 
  -1   1   1      328.46      242.47      3.75 o 
   0   1   1      109.54      120.53      1.37 o 
   1   1   1       24.81       34.77      1.49 o 
   2   1   1     1359.87     1374.63     11.24 o 
   3   1   1      177.20      188.15      3.27 o 
   4   1   1        8.95       12.34      1.41 o 
   5   1   1       52.86       55.15      3.32 o 
   6   1   1        5.23        6.36      2.91 o 
   7   1   1       15.95       15.95      4.14 o 
  -8   2   1        1.49        4.12      5.54 o 
  -7   2   1       45.87       42.10      4.40 o 
  -6   2   1      165.13      147.70      4.78 o 
  -5   2   1       19.50       21.52      1.86 o 
  -4   2   1      537.21      517.37      7.68 o 
  -3   2   1      309.04      296.31      4.32 o 
  -2   2   1       18.94       14.72      0.72 o 
  -1   2   1       10.87       14.50      2.20 o 
   0   2   1      216.17      226.20      2.12 o 
   1   2   1     1121.79     1020.97     12.49 o 
   2   2   1      354.03      374.55      2.99 o 
   3   2   1      586.85      591.48      7.66 o 
   4   2   1       63.58       66.45      3.03 o 
   5   2   1      147.71      122.55      4.75 o 
   6   2   1      176.06      161.08      7.94 o 
   7   2   1        3.47        2.58      2.95 o 
  -8   3   1        0.47        0.39      4.44 o 
  -7   3   1       11.03       15.39      5.34 o 
  -6   3   1       34.33       35.31      2.63 o 
  -5   3   1      213.67      199.25      4.91 o 
  -4   3   1      142.61      141.74      3.44 o 
  -3   3   1       50.13       69.27      1.91 o 
  -2   3   1      986.25      969.74      8.70 o 
  -1   3   1     2687.98     2533.50     14.30 o 
   0   3   1      791.55      756.21      3.41 o 
   1   3   1       27.10       14.01      0.89 o 
   2   3   1      240.99      219.58      3.27 o 
   3   3   1      111.78      124.60      2.20 o 
   4   3   1       61.26       59.69      3.10 o 
   5   3   1        0.06        0.02      2.51 o 
   6   3   1       15.24       13.59      4.77 o 
   7   3   1       41.84       45.91      5.17 o 
  -7   4   1       23.54       29.79      4.52 o 
  -6   4   1       30.42       22.97      4.29 o 
  -5   4   1      120.00       99.32      3.34 o 
  -4   4   1        6.60        9.96      2.11 o 
  -3   4   1       39.18       37.89      1.51 o 
  -2   4   1      252.50      253.87      4.37 o 
  -1   4   1      766.36      776.17      7.08 o 
   0   4   1     2599.58     2626.67     23.02 o 
   1   4   1      169.01      164.65      2.21 o 
   2   4   1       38.63       33.92      0.93 o 
   3   4   1       45.62       47.09      2.68 o 
   4   4   1       30.23       30.15      3.85 o 
   5   4   1       19.94       24.75      2.85 o 
   6   4   1        0.96        1.88      1.85 o 
   7   4   1        0.00       -0.39      2.23 o 
  -7   5   1       10.95        8.63      3.60 o 
  -6   5   1      163.05      153.33      5.65 o 
  -5   5   1        0.00        1.55      1.56 o 
  -4   5   1      156.05      156.40      5.71 o 
  -3   5   1       14.30       14.45      1.13 o 
  -2   5   1      384.64      421.31      5.72 o 
  -1   5   1     2936.34     2786.43     32.98 o 
   0   5   1     1213.85     1145.53     12.17 o 
   1   5   1      115.38       89.03      1.78 o 
   2   5   1      319.31      341.60      4.34 o 
   3   5   1      104.17      102.63      3.46 o 
   4   5   1       73.50       67.48      3.55 o 
   5   5   1      337.11      313.93      8.72 o 
   6   5   1       19.91       29.06      3.45 o 
   7   5   1        8.24       15.14      4.01 o 
  -7   6   1        4.59        3.31      2.98 o 
  -6   6   1        0.16        5.84      3.03 o 
  -5   6   1      563.91      540.33     10.35 o 
  -4   6   1       31.36       27.33      1.81 o 
  -3   6   1      180.85      197.77      3.79 o 
  -2   6   1     1294.01     1295.33     14.40 o 
  -1   6   1      957.46     1027.37     10.81 o 
   0   6   1      518.14      497.65      6.50 o 
   1   6   1     2061.05     2132.39     19.34 o 
   2   6   1      129.74      130.32      2.51 o 
   3   6   1        1.59        3.85      0.87 o 
   4   6   1      427.73      395.98      9.35 o 
   5   6   1       64.03       58.33      3.98 o 
   6   6   1        2.64        9.04      3.79 o 
   7   6   1        0.10       -1.42      2.93 o 
  -7   7   1       45.59       46.34      6.00 o 
  -6   7   1       11.74       16.58      3.74 o 
  -5   7   1      184.48      176.17      5.63 o 
  -4   7   1      108.88      108.54      3.36 o 
  -3   7   1       84.85       91.49      2.64 o 
  -2   7   1      126.21      136.06      3.29 o 
  -1   7   1       84.96       94.24      1.88 o 
   0   7   1      113.07      121.90      3.63 o 
   1   7   1     1296.44     1397.36     14.16 o 
   2   7   1      321.45      348.62      6.05 o 
   3   7   1       24.07       23.13      1.40 o 
   4   7   1       60.55       61.33      3.78 o 
   5   7   1      306.60      289.16     12.21 o 
   6   7   1        0.31       -1.48      2.12 o 
   7   7   1       14.86       14.26      5.47 o 
  -7   8   1        3.75        6.07      3.56 o 
  -6   8   1       20.32       25.93      4.31 o 
  -5   8   1        9.29       16.84      3.41 o 
  -4   8   1       90.69       90.24      3.18 o 
  -3   8   1       54.04       48.37      3.46 o 
  -2   8   1      585.51      639.36     11.93 o 
  -1   8   1      742.20      764.38      8.68 o 
   0   8   1      254.84      275.61      5.19 o 
   1   8   1      638.85      697.12      8.32 o 
   2   8   1       38.47       49.69      1.84 o 
   3   8   1      104.77       82.92      3.59 o 
   4   8   1       18.32       19.05      2.48 o 
   5   8   1        0.09        7.32      3.73 o 
   6   8   1        2.44        4.50      2.60 o 
   7   8   1        8.35       11.59      5.26 o 
  -7   9   1        6.66       11.74      4.40 o 
  -6   9   1       25.22       41.87      5.21 o 
  -5   9   1       77.22       68.27      4.56 o 
  -4   9   1      519.42      505.93      9.44 o 
  -3   9   1        1.57        1.76      1.16 o 
  -2   9   1        4.60        4.36      1.56 o 
  -1   9   1        7.99        7.43      0.91 o 
   0   9   1       41.40       39.13      2.14 o 
   1   9   1       68.76       58.71      1.79 o 
   2   9   1        0.20        4.71      2.40 o 
   3   9   1      177.45      174.88      4.18 o 
   4   9   1      606.12      597.35     15.30 o 
   5   9   1       18.52       26.09      3.18 o 
   6   9   1       28.01       31.48      3.87 o 
   7   9   1       19.28       24.36      7.42 o 
  -7  10   1        8.47        6.73      3.80 o 
  -6  10   1       27.84       26.88      4.46 o 
  -5  10   1        2.55        3.62      2.00 o 
  -4  10   1      453.54      412.99      8.43 o 
  -3  10   1       15.24       17.65      3.27 o 
  -2  10   1      309.35      290.65      5.38 o 
  -1  10   1       32.91       27.47      1.80 o 
   0  10   1      186.01      183.92      3.13 o 
   1  10   1      327.87      284.02      4.60 o 
   2  10   1       45.97       44.22      1.95 o 
   3  10   1      125.67      111.65      3.49 o 
   4  10   1        0.89        2.02      1.90 o 
   5  10   1        6.30       10.23      4.02 o 
   6  10   1       13.84       30.13      5.08 o 
  -7  11   1       33.03       38.23      6.24 o 
  -6  11   1       25.59       31.66      5.97 o 
  -5  11   1        6.15        3.78      2.18 o 
  -4  11   1       27.67       21.90      2.19 o 
  -3  11   1       14.05       15.17      2.57 o 
  -2  11   1      140.11      139.24      3.74 o 
  -1  11   1        0.95        3.77      2.20 o 
   0  11   1        7.87        8.96      1.00 o 
   1  11   1       26.03       25.77      1.46 o 
   2  11   1       29.62       25.72      2.27 o 
   3  11   1        0.87        0.90      1.15 o 
   4  11   1        1.94       11.90      4.11 o 
   5  11   1        0.59        0.46      1.87 o 
   6  11   1        9.16       21.74      6.52 o 
  -6  12   1       64.54       71.80      6.92 o 
  -5  12   1      123.74      107.64      5.38 o 
  -4  12   1        9.84        4.31      2.59 o 
  -3  12   1      104.63      111.17      4.52 o 
  -2  12   1      395.60      379.19      7.51 o 
  -1  12   1        1.97        4.01      2.11 o 
   0  12   1      151.83      153.05      4.85 o 
   1  12   1      398.61      370.91      8.53 o 
   2  12   1        0.00        0.75      1.01 o 
   3  12   1       55.21       53.62      2.62 o 
   4  12   1      250.28      217.16      7.34 o 
   5  12   1       68.93       65.75      4.85 o 
   6  12   1        3.08        5.86      3.51 o 
  -6  13   1        6.41        4.81      3.47 o 
  -5  13   1       78.08       68.07      5.81 o 
  -4  13   1      125.20      113.76      5.13 o 
  -3  13   1        6.43        7.04      2.55 o 
  -2  13   1       52.48       49.60      2.48 o 
  -1  13   1      840.28      809.55     15.33 o 
   0  13   1      227.02      226.73      6.32 o 
   1  13   1      288.59      265.19      7.05 o 
   2  13   1       11.07       18.76      2.33 o 
   3  13   1       63.53       55.43      2.96 o 
   4  13   1       50.59       44.10      3.69 o 
   5  13   1        7.72        7.41      2.61 o 
   6  13   1        6.80        2.94      4.28 o 
  -6  14   1       96.88      101.73     10.37 o 
  -5  14   1       58.23       55.48      6.61 o 
  -4  14   1        9.43        7.53      1.82 o 
  -3  14   1      121.10      107.42      4.71 o 
  -2  14   1        4.54        4.53      1.76 o 
  -1  14   1      116.89      114.14      5.02 o 
   0  14   1       55.81       64.90      3.74 o 
   1  14   1       29.37       30.15      3.03 o 
   2  14   1       71.42       57.94      3.76 o 
   3  14   1       24.61       23.55      3.05 o 
   4  14   1       51.32       44.55      4.83 o 
   5  14   1        0.58        3.68      3.18 o 
  -5  15   1       12.48       24.73      5.75 o 
  -4  15   1        0.11       -2.30      2.30 o 
  -3  15   1       64.11       55.02      3.98 o 
  -2  15   1      354.17      309.21     10.94 o 
  -1  15   1      224.74      221.94      7.24 o 
   0  15   1      116.02      107.17      4.89 o 
   1  15   1      371.01      342.87      9.35 o 
   2  15   1      191.21      157.74      6.01 o 
   3  15   1        7.94       10.71      2.49 o 
   4  15   1        4.84        2.64      2.87 o 
   5  15   1        6.58       11.42      5.56 o 
  -5  16   1       93.34      116.02     14.36 o 
  -4  16   1        1.92        0.56      1.96 o 
  -3  16   1       42.68       51.19      5.42 o 
  -2  16   1       29.69       28.07      3.36 o 
  -1  16   1        6.44       10.25      4.45 o 
   0  16   1        0.52       -1.97      1.97 o 
   1  16   1       67.98       65.41      4.25 o 
   2  16   1       24.94       23.77      3.15 o 
   3  16   1        8.24       13.90      3.54 o 
   4  16   1       29.45       42.42      6.42 o 
   5  16   1       71.34       83.49     12.80 o 
  -5  17   1        6.40       22.46     17.77 o 
  -4  17   1        5.29        5.13      4.19 o 
  -3  17   1        1.62        3.26      2.32 o 
  -2  17   1       16.37       12.95      2.65 o 
  -1  17   1       11.73       12.81      2.66 o 
   0  17   1       54.90       46.74      5.31 o 
   1  17   1       11.36       10.71      2.72 o 
   2  17   1        0.01       -2.12      2.12 o 
   3  17   1        0.15        1.74      2.70 o 
   4  17   1       38.46       35.32      6.18 o 
  -4  18   1       23.94       25.88      8.68 o 
  -3  18   1        8.05        3.86      4.03 o 
  -2  18   1       31.00       38.28      5.17 o 
  -1  18   1       39.29       42.12      5.21 o 
   0  18   1      240.92      213.40     10.23 o 
   1  18   1       17.63       23.98      4.16 o 
   2  18   1        5.31       10.16      3.65 o 
   3  18   1       14.30       23.92      9.38 o 
   4  18   1       12.59       77.59     46.18 o 
  -4  19   1       17.46       12.75      7.82 o 
  -3  19   1        0.00        6.59      5.08 o 
  -2  19   1        2.82        1.04      2.90 o 
  -1  19   1        1.92        4.26      3.35 o 
   0  19   1        9.61       15.99      4.23 o 
   1  19   1        4.16        1.16      2.92 o 
   2  19   1        3.83        2.28      3.14 o 
   3  19   1       13.23        5.94      5.25 o 
  -3  20   1       87.38       92.33     10.23 o 
  -2  20   1        4.64        6.99      5.03 o 
  -1  20   1       83.78      110.56      8.54 o 
   0  20   1      238.17      253.20     12.46 o 
   1  20   1        2.05        8.73      6.04 o 
   2  20   1       21.14       28.21     10.17 o 
  -2  21   1        3.51        2.58      4.43 o 
  -1  21   1        2.60        5.59      4.00 o 
   0  21   1       14.44       21.26      5.11 o 
   1  21   1       37.30       36.56      6.08 o 
  -8   0   2        5.43        3.19      7.48 o 
  -7   0   2      144.36      121.18     10.22 o 
  -6   0   2      112.61       95.66      8.63 o 
  -5   0   2       14.58       13.60      2.65 o 
  -4   0   2      390.24      391.05      8.60 o 
  -3   0   2       12.92       44.67     14.82 o 
  -2   0   2       24.08       19.64      1.80 o 
  -1   0   2    21762.72    23036.74    212.67 o 
   0   0   2    11185.33    10469.15     98.67 o 
   1   0   2        2.77        3.14      1.53 o 
   2   0   2      702.37      695.12     20.02 o 
   3   0   2      399.37      392.18      9.70 o 
   4   0   2      110.33      107.38      7.41 o 
   5   0   2      289.99      257.79     13.45 o 
   6   0   2       15.85       14.78      8.64 o 
   7   0   2       13.27       17.65      6.67 o 
  -8   1   2       12.52       24.68     16.25 o 
  -7   1   2       23.21       22.03      3.97 o 
  -6   1   2       82.96       68.15      3.18 o 
  -5   1   2        7.11       12.09      1.65 o 
  -4   1   2        4.64       12.35      2.92 o 
  -3   1   2        0.00       -0.01      0.50 o 
  -2   1   2       87.97       85.15      2.41 o 
  -1   1   2       60.11       45.14      1.03 o 
   0   1   2     5023.05     4841.31     37.47 o 
   1   1   2       43.15       51.60      2.03 o 
   2   1   2      138.28      139.44      4.54 o 
   3   1   2      376.18      401.08      6.75 o 
   4   1   2        3.30        5.48      1.47 o 
   5   1   2       14.77       24.30      4.96 o 
   6   1   2       72.91       69.31      6.01 o 
   7   1   2        3.79        1.41      3.09 o 
  -8   2   2       35.09       35.44      9.06 o 
  -7   2   2       13.65       17.28      3.78 o 
  -6   2   2       94.19       74.94      3.29 o 
  -5   2   2       63.69       60.64      3.31 o 
  -4   2   2      107.85      116.10      3.11 o 
  -3   2   2     1499.26     1551.15     24.00 o 
  -2   2   2        1.89        2.89      0.81 o 
  -1   2   2     1485.41     1399.61     12.02 o 
   0   2   2     1212.61     1244.10     11.88 o 
   1   2   2       24.89       23.78      0.83 o 
   2   2   2       10.72       20.84      2.87 o 
   3   2   2        8.46       12.62      1.70 o 
   4   2   2        8.12        7.73      1.66 o 
   5   2   2       39.82       46.44      6.06 o 
   6   2   2        4.00        4.61      2.98 o 
   7   2   2        7.51        9.74      3.97 o 
  -8   3   2        7.59       21.68     15.30 o 
  -7   3   2        5.44        1.92      2.21 o 
  -6   3   2       21.70       25.80      2.90 o 
  -5   3   2      118.70      106.52      3.36 o 
  -4   3   2       19.57       18.95      1.30 o 
  -3   3   2      264.39      243.55      5.08 o 
  -2   3   2      112.20      114.79      2.66 o 
  -1   3   2      171.75      170.05      2.28 o 
   0   3   2      556.16      560.64      5.49 o 
   1   3   2      198.14      184.74      2.49 o 
   2   3   2      730.54      679.01     11.37 o 
   3   3   2        6.85       15.20      2.31 o 
   4   3   2       21.67       25.62      2.43 o 
   5   3   2       25.00       44.14      9.91 o 
   6   3   2        0.00        0.54      2.35 o 
   7   3   2       13.01       16.93      4.51 o 
  -8   4   2        1.85        2.39      5.32 o 
  -7   4   2        4.72        3.67      2.74 o 
  -6   4   2       43.14       43.33      3.49 o 
  -5   4   2      340.62      316.73      6.32 o 
  -4   4   2       18.05       16.09      1.21 o 
  -3   4   2       13.61       15.98      0.98 o 
  -2   4   2       80.05       74.52      2.42 o 
  -1   4   2      760.67      724.26      8.55 o 
   0   4   2       67.40       55.84      1.27 o 
   1   4   2       19.47       21.88      1.00 o 
   2   4   2      108.47      111.44      3.12 o 
   3   4   2       30.81       31.96      2.54 o 
   4   4   2      460.51      420.21     11.29 o 
   5   4   2      112.88      110.21      5.12 o 
   6   4   2       21.18       20.09      5.41 o 
   7   4   2       15.76       23.15      5.10 o 
  -7   5   2       19.46       18.23      4.05 o 
  -6   5   2       23.68       33.11      3.60 o 
  -5   5   2      565.28      545.74     12.46 o 
  -4   5   2       75.65       68.97      3.33 o 
  -3   5   2       52.47       45.05      1.72 o 
  -2   5   2      134.52      143.56      4.24 o 
  -1   5   2      303.04      300.83      3.54 o 
   0   5   2       36.87       31.55      1.33 o 
   1   5   2       76.55       80.16      2.46 o 
   2   5   2        0.82        0.56      1.10 o 
   3   5   2      292.00      286.56      6.73 o 
   4   5   2       13.45       20.53      3.54 o 
   5   5   2       72.83       78.00      5.54 o 
   6   5   2        4.37        5.68      3.27 o 
   7   5   2        7.64        2.67      3.33 o 
  -7   6   2       18.81       30.07      4.91 o 
  -6   6   2      247.91      231.23      8.26 o 
  -5   6   2        0.02       -0.56      2.04 o 
  -4   6   2       14.75       20.15      2.28 o 
  -3   6   2        3.69        5.73      2.11 o 
  -2   6   2      111.05      104.67      2.24 o 
  -1   6   2      108.59      101.43      1.71 o 
   0   6   2      105.33       99.06      2.53 o 
   1   6   2        0.07        0.47      0.67 o 
   2   6   2       89.93       97.29      1.93 o 
   3   6   2       55.57       61.83      3.29 o 
   4   6   2      109.37       99.43      4.42 o 
   5   6   2       85.77       84.90      4.74 o 
   6   6   2       56.19       52.18      5.59 o 
   7   6   2        3.34        3.03      3.46 o 
  -7   7   2       19.96       18.76      4.25 o 
  -6   7   2       35.19       33.80      4.46 o 
  -5   7   2      126.48      128.96      8.31 o 
  -4   7   2        0.02        4.41      2.78 o 
  -3   7   2      349.46      344.23      5.16 o 
  -2   7   2       14.51       16.77      1.44 o 
  -1   7   2      399.23      387.40      6.32 o 
   0   7   2      443.31      443.10      7.28 o 
   1   7   2      188.88      185.03      3.23 o 
   2   7   2        2.02        4.99      0.87 o 
   3   7   2      132.99      116.36      4.22 o 
   4   7   2       11.18       10.49      2.36 o 
   5   7   2       36.08       29.62      3.42 o 
   6   7   2       35.69       37.51      5.14 o 
  -7   8   2        6.12       14.48      4.53 o 
  -6   8   2      140.35      129.03      6.37 o 
  -5   8   2       45.78       51.92      4.07 o 
  -4   8   2       21.50       26.33      2.61 o 
  -3   8   2       42.08       42.01      1.88 o 
  -2   8   2      604.42      605.11      8.03 o 
  -1   8   2       42.77       35.28      2.84 o 
   0   8   2       53.86       55.33      3.74 o 
   1   8   2      141.80      156.13      2.90 o 
   2   8   2      172.93      172.60      3.58 o 
   3   8   2      280.88      289.34      7.28 o 
   4   8   2      519.61      482.26     11.78 o 
   5   8   2       33.15       33.25      3.49 o 
   6   8   2        0.11       -3.17      3.17 o 
  -7   9   2        0.01        1.96      3.17 o 
  -6   9   2       11.02       12.80      3.71 o 
  -5   9   2      139.85      131.57      6.09 o 
  -4   9   2      631.90      615.24     13.28 o 
  -3   9   2       11.71       18.82      3.56 o 
  -2   9   2      114.84      120.98      2.93 o 
  -1   9   2      135.32      126.73      3.61 o 
   0   9   2       79.85       84.40      3.61 o 
   1   9   2        0.00        2.28      1.13 o 
   2   9   2       74.46       78.13      2.55 o 
   3   9   2       92.19       84.74      3.96 o 
   4   9   2       29.67       31.95      5.08 o 
   5   9   2       27.47       30.67      3.54 o 
   6   9   2       35.32       45.63      5.66 o 
  -7  10   2        2.30       21.27      8.96 o 
  -6  10   2        6.88        8.92      3.19 o 
  -5  10   2       86.77       86.78      5.01 o 
  -4  10   2       90.84       83.58      4.27 o 
  -3  10   2        3.88       11.37      2.76 o 
  -2  10   2      188.07      187.83      4.62 o 
  -1  10   2       19.09       21.83      3.14 o 
   0  10   2        3.21        5.60      1.74 o 
   1  10   2        0.64        0.62      1.97 o 
   2  10   2       12.66       13.21      1.36 o 
   3  10   2       69.09       66.52      3.81 o 
   4  10   2       18.58       19.78      2.92 o 
   5  10   2       17.80       20.02      3.77 o 
   6  10   2       33.35       36.62      5.23 o 
  -7  11   2       77.37       87.13      9.67 o 
  -6  11   2        7.22        6.38      3.45 o 
  -5  11   2        0.17        0.12      1.83 o 
  -4  11   2        0.69        1.74      2.13 o 
  -3  11   2        2.40        5.48      1.82 o 
  -2  11   2       51.73       49.84      3.10 o 
  -1  11   2       27.60       33.08      2.56 o 
   0  11   2        0.90        2.08      1.54 o 
   1  11   2      423.39      404.27      8.89 o 
   2  11   2       29.95       29.08      1.78 o 
   3  11   2        1.86        0.29      1.90 o 
   4  11   2        1.61        2.12      2.15 o 
   5  11   2       14.35       10.27      2.89 o 
   6  11   2        1.11        6.61      4.52 o 
  -6  12   2        0.54        1.30      2.93 o 
  -5  12   2        1.33        2.84      2.06 o 
  -4  12   2       74.61       63.40      5.03 o 
  -3  12   2       22.15       21.18      1.89 o 
  -2  12   2        0.23       -1.40      1.40 o 
  -1  12   2      405.54      362.71      8.64 o 
   0  12   2       63.13       62.46      3.63 o 
   1  12   2        1.09        2.89      1.71 o 
   2  12   2        0.54        0.67      1.48 o 
   3  12   2       94.16       77.82      5.45 o 
   4  12   2       20.37       24.33      3.14 o 
   5  12   2        0.41        0.52      2.60 o 
   6  12   2        0.00        4.94      5.78 o 
  -6  13   2        0.06       -2.17      4.02 o 
  -5  13   2        3.48        1.74      2.10 o 
  -4  13   2       82.38       89.10      5.93 o 
  -3  13   2        0.22        5.99      2.66 o 
  -2  13   2        0.00       12.76      3.93 o 
  -1  13   2        2.04        2.28      1.62 o 
   0  13   2      295.79      270.91      7.87 o 
   1  13   2       82.27       82.15      5.65 o 
   2  13   2        4.47        6.93      2.14 o 
   3  13   2       43.95       37.67      4.54 o 
   4  13   2        0.80        4.18      2.94 o 
   5  13   2        4.77        6.51      3.68 o 
  -6  14   2        7.76       17.43      6.00 o 
  -5  14   2        4.99        7.05      3.41 o 
  -4  14   2        8.05       11.98      3.50 o 
  -3  14   2        0.19        0.02      1.37 o 
  -2  14   2      248.59      238.51     15.16 o 
  -1  14   2      331.05      320.47      8.91 o 
   0  14   2      612.77      568.95     13.31 o 
   1  14   2       36.52       46.59      3.72 o 
   2  14   2       44.27       41.11      3.34 o 
   3  14   2        0.03        0.79      2.35 o 
   4  14   2       44.94       54.61      5.88 o 
   5  14   2        0.49       -0.95      2.90 o 
  -5  15   2       27.76       34.11      5.13 o 
  -4  15   2      140.67      131.79      7.80 o 
  -3  15   2        3.78        3.70      2.81 o 
  -2  15   2        0.26        0.05      1.68 o 
  -1  15   2       61.91       81.44     16.41 o 
   0  15   2        5.53        5.28      2.31 o 
   1  15   2       56.02       57.27      4.13 o 
   2  15   2       40.46       38.15      3.63 o 
   3  15   2        0.60        0.94      3.21 o 
   4  15   2       54.93       47.23      5.78 o 
   5  15   2       25.03       25.30      5.42 o 
  -5  16   2       14.08       18.74      5.64 o 
  -4  16   2        0.50        1.89      2.59 o 
  -3  16   2       91.43       93.27      6.62 o 
  -2  16   2        3.21        0.13      1.80 o 
  -1  16   2        1.22        2.66      2.24 o 
   0  16   2        2.04        3.71      2.35 o 
   1  16   2       21.34       20.89      3.28 o 
   2  16   2        0.14       -2.12      2.12 o 
   3  16   2        2.58        0.30      2.51 o 
   4  16   2        0.00        0.20      2.44 o 
  -5  17   2       11.48        4.25      6.56 o 
  -4  17   2        0.07        0.39      4.29 o 
  -3  17   2       76.01       66.63      5.81 o 
  -2  17   2        0.09        0.53      1.99 o 
  -1  17   2       19.19       19.44      3.10 o 
   0  17   2        0.12        0.83      2.08 o 
   1  17   2        1.17        3.29      2.28 o 
   2  17   2       31.70       31.87      3.76 o 
   3  17   2       56.43       51.34      6.01 o 
   4  17   2        0.38        4.17      3.61 o 
  -4  18   2       17.78       20.70     12.34 o 
  -3  18   2        1.16        3.34      2.92 o 
  -2  18   2        6.78        7.67      2.92 o 
  -1  18   2        0.40        1.46      2.20 o 
   0  18   2        0.79        0.60      2.56 o 
   1  18   2       25.27       32.42      4.02 o 
   2  18   2        0.85       -1.60      2.72 o 
   3  18   2        1.14        1.56      3.78 o 
  -3  19   2        0.16       -4.78      4.78 o 
  -2  19   2       14.05       13.88      5.51 o 
  -1  19   2        0.37       -0.19      2.73 o 
   0  19   2       66.50       75.85      9.70 o 
   1  19   2        0.40        1.29      2.85 o 
   2  19   2        0.36        1.61      3.81 o 
   3  19   2        0.36        3.32      4.37 o 
  -3  20   2        0.19        0.81      4.75 o 
  -2  20   2       17.25       11.61      5.60 o 
  -1  20   2       20.71       17.06      6.00 o 
   0  20   2       15.49       15.80      4.45 o 
   1  20   2        3.96       52.33     34.46 o 
   2  20   2       16.86       22.35      6.25 o 
  -1  21   2       10.44        8.91      5.52 o 
   0  21   2        0.96        0.41      2.66 o 
  -8   1   3        5.02        1.41      4.91 o 
  -7   1   3        0.00       -0.44      2.42 o 
  -6   1   3      108.83      112.31      6.47 o 
  -5   1   3       16.67       20.79      2.15 o 
  -4   1   3      178.65      149.03      7.31 o 
  -3   1   3        7.02        9.93      1.69 o 
  -2   1   3      184.43      161.45      2.57 o 
  -1   1   3      214.35      201.40      4.23 o 
   0   1   3     1408.30     1422.07     15.20 o 
   1   1   3      192.08      180.56      4.15 o 
   2   1   3      304.89      302.76      5.39 o 
   3   1   3       14.23       22.32      3.27 o 
   4   1   3       67.57       75.44      5.12 o 
   5   1   3        1.85       10.90      6.67 o 
   6   1   3        9.20        6.38      3.64 o 
  -8   2   3        1.71        3.40      5.49 o 
  -7   2   3       58.96       60.76      5.85 o 
  -6   2   3        5.95       16.90      5.34 o 
  -5   2   3      162.08      161.47      5.20 o 
  -4   2   3        9.85        8.19      1.55 o 
  -3   2   3      120.59      127.03      6.42 o 
  -2   2   3        4.97        3.42      0.54 o 
  -1   2   3       54.25       52.60      1.51 o 
   0   2   3      892.22      840.84     12.72 o 
   1   2   3        2.51        3.04      1.82 o 
   2   2   3      192.23      194.84      3.78 o 
   3   2   3       64.86       66.77      2.98 o 
   4   2   3       25.15       39.09      4.20 o 
   5   2   3      236.28      221.66      9.78 o 
   6   2   3        0.80        0.80      2.58 o 
  -8   3   3        0.40       -1.26      4.84 o 
  -7   3   3       59.62       55.50      5.78 o 
  -6   3   3        4.97        3.96      1.93 o 
  -5   3   3        4.25        1.91      1.53 o 
  -4   3   3      220.60      234.97      9.59 o 
  -3   3   3       12.13       16.04      1.53 o 
  -2   3   3        2.52        2.05      1.76 o 
  -1   3   3        0.87       -0.48      0.70 o 
   0   3   3      193.81      181.42      3.43 o 
   1   3   3       80.48       88.07      2.10 o 
   2   3   3       19.38       22.76      3.18 o 
   3   3   3      204.40      219.69      5.80 o 
   4   3   3       63.98       59.23      3.15 o 
   5   3   3       70.74       53.59      5.28 o 
   6   3   3        1.24        2.14      3.06 o 
  -7   4   3        1.03        3.03      2.93 o 
  -6   4   3      123.46      113.08      5.41 o 
  -5   4   3       87.49       83.99      5.56 o 
  -4   4   3       65.60       64.80      6.57 o 
  -3   4   3       39.90       57.44      3.28 o 
  -2   4   3       58.19       54.05      4.19 o 
  -1   4   3      423.61      417.54      5.79 o 
   0   4   3       18.47       19.34      3.87 o 
   1   4   3       37.99       37.16      2.26 o 
   2   4   3      230.73      237.42      5.40 o 
   3   4   3        7.61       11.57      3.62 o 
   4   4   3        2.46        4.56      2.15 o 
   5   4   3        2.88        7.64      5.83 o 
   6   4   3       20.14       17.73      4.40 o 
  -7   5   3       42.01       53.60      6.96 o 
  -6   5   3        5.71        5.28      2.33 o 
  -5   5   3       15.15       84.67     16.07 o 
  -4   5   3       72.44       76.69      3.62 o 
  -3   5   3       13.13       22.92      2.57 o 
  -2   5   3      105.62      101.16      3.58 o 
  -1   5   3       14.97       16.83      1.02 o 
   0   5   3        1.83        5.86      1.09 o 
   1   5   3       13.75       20.11      2.04 o 
   2   5   3        0.99        3.37      1.32 o 
   3   5   3       17.57       21.36      2.32 o 
   4   5   3      779.60      754.65     19.38 o 
   5   5   3        1.31       10.67      5.91 o 
   6   5   3       43.07       49.95      6.03 o 
  -7   6   3        2.38        2.95      3.32 o 
  -6   6   3      193.67      172.98      8.13 o 
  -5   6   3       97.51      109.00      7.18 o 
  -4   6   3       53.07       64.85      3.50 o 
  -3   6   3      295.15      314.43      6.85 o 
  -2   6   3      895.71      854.49      9.81 o 
  -1   6   3       13.65       14.71      2.21 o 
   0   6   3      885.60      867.03      9.71 o 
   1   6   3      187.94      214.41     12.79 o 
   2   6   3       35.88       54.45      5.37 o 
   3   6   3       20.06       24.70      2.62 o 
   4   6   3       74.82       75.39      4.32 o 
   5   6   3        8.37       16.73      5.40 o 
   6   6   3        0.57        3.98      3.50 o 
  -7   7   3       26.87       40.13      6.94 o 
  -6   7   3       18.92       23.58      3.50 o 
  -5   7   3        2.70       14.16      5.07 o 
  -4   7   3       34.40       50.86      7.84 o 
  -3   7   3       28.45       26.05      3.02 o 
  -2   7   3      190.71      224.45     16.10 o 
  -1   7   3       67.38       75.64      2.88 o 
   0   7   3      173.45      168.87      3.16 o 
   1   7   3     1471.47     1481.14     17.46 o 
   2   7   3       18.60       28.36      2.50 o 
   3   7   3      190.62      189.41      6.09 o 
   4   7   3      201.17      203.94      7.08 o 
   5   7   3      113.15      122.18      7.60 o 
   6   7   3        1.70        2.37      3.35 o 
  -7   8   3        0.16        0.67      3.51 o 
  -6   8   3        8.18       15.27      6.51 o 
  -5   8   3       66.97       70.50      7.19 o 
  -4   8   3       52.97       62.83      3.82 o 
  -3   8   3       82.25       89.16      4.88 o 
  -2   8   3      209.63      213.46      3.72 o 
  -1   8   3      422.83      426.89      8.04 o 
   0   8   3       75.95       97.76      7.33 o 
   1   8   3       23.53       40.37      5.12 o 
   2   8   3        6.40       14.33      3.38 o 
   3   8   3       58.55       62.69      3.57 o 
   4   8   3        7.50        6.78      3.12 o 
   5   8   3        9.88        6.91      2.53 o 
   6   8   3       32.87       29.99      5.29 o 
  -7   9   3        7.98        8.06      5.75 o 
  -6   9   3        7.02        6.28      2.81 o 
  -5   9   3      112.28      116.40      5.69 o 
  -4   9   3        2.80        9.99      4.46 o 
  -3   9   3       13.65       12.78      2.37 o 
  -2   9   3      116.39       97.16      3.74 o 
  -1   9   3       49.19       49.94      5.90 o 
   0   9   3       56.37       60.59      3.21 o 
   1   9   3      100.40       88.99      7.05 o 
   2   9   3        0.17       -0.96      1.85 o 
   3   9   3      256.51      233.62      6.78 o 
   4   9   3       67.17       66.09      4.31 o 
   5   9   3       26.38       29.88      4.49 o 
   6   9   3       22.87       30.08      6.87 o 
  -7  10   3        5.02       15.07      7.56 o 
  -6  10   3       27.61       32.38      4.42 o 
  -5  10   3      225.02      219.12      8.41 o 
  -4  10   3      113.21      123.24      6.94 o 
  -3  10   3       34.66       37.12      3.42 o 
  -2  10   3       44.31       40.72      3.18 o 
  -1  10   3        8.67       12.85      2.60 o 
   0  10   3       20.29       19.52      2.98 o 
   1  10   3       91.09       97.00      4.51 o 
   2  10   3       57.52       61.97      4.70 o 
   3  10   3       22.65       30.28      5.04 o 
   4  10   3       25.09       23.90      3.73 o 
   5  10   3       85.77       92.67      5.80 o 
  -6  11   3        7.78        9.50      3.40 o 
  -5  11   3        0.18        0.13      1.86 o 
  -4  11   3       92.89       92.67      4.65 o 
  -3  11   3        0.12        2.20      2.25 o 
  -2  11   3      130.20      117.72      4.48 o 
  -1  11   3        4.92        8.25      1.88 o 
   0  11   3        9.90       13.88      2.79 o 
   1  11   3        0.00       17.39      4.91 o 
   2  11   3        5.43        8.80      3.09 o 
   3  11   3       52.28       54.95      4.98 o 
   4  11   3        2.17        3.97      3.07 o 
   5  11   3        0.00        4.71      3.97 o 
  -6  12   3       58.56       54.53      6.27 o 
  -5  12   3        4.14        3.55      3.08 o 
  -4  12   3       11.69       30.55      4.54 o 
  -3  12   3       35.09       37.82      4.38 o 
  -2  12   3        0.02       -0.22      1.42 o 
  -1  12   3       42.98       49.09      3.51 o 
   0  12   3       22.53       34.53      4.07 o 
   1  12   3        0.56        0.59      1.65 o 
   2  12   3       12.46       21.15      3.54 o 
   3  12   3      295.94      279.24     11.16 o 
   4  12   3      113.40      105.86      7.13 o 
   5  12   3        5.19        3.23      3.91 o 
  -6  13   3        4.02        4.84      4.96 o 
  -5  13   3      213.18      188.65     10.29 o 
  -4  13   3       11.03       20.59      4.13 o 
  -3  13   3       19.37       18.56      3.80 o 
  -2  13   3      350.24      357.08      9.49 o 
  -1  13   3       18.44       24.20      4.24 o 
   0  13   3      170.40      171.94      6.16 o 
   1  13   3       10.81       38.06      4.32 o 
   2  13   3       17.82       26.55      4.05 o 
   3  13   3       59.79       62.45      5.75 o 
   4  13   3       42.64       52.75      6.11 o 
   5  13   3        0.62        3.00      3.45 o 
  -6  14   3        0.07        1.46      4.28 o 
  -5  14   3       14.48       15.10      4.45 o 
  -4  14   3        8.68        9.49      3.65 o 
  -3  14   3        0.28       -1.05      3.99 o 
  -2  14   3       37.31       43.12      5.18 o 
  -1  14   3      325.41      314.62      9.29 o 
   0  14   3      129.33      142.96      9.44 o 
   1  14   3      255.97      244.50      8.04 o 
   2  14   3        0.01        3.08      2.75 o 
   3  14   3        0.77        5.25      3.65 o 
   4  14   3       13.26        9.18      3.94 o 
  -5  15   3        5.08        3.51      3.47 o 
  -4  15   3        0.78        3.79      3.39 o 
  -3  15   3       76.40       74.37      6.39 o 
  -2  15   3      233.18      210.83      9.76 o 
  -1  15   3       13.48       22.38      4.54 o 
   0  15   3      247.99      234.95      8.44 o 
   1  15   3       72.12       71.19      5.26 o 
   2  15   3       16.60       27.20      4.51 o 
   3  15   3        2.56        5.41      3.44 o 
   4  15   3        1.76        5.16      3.70 o 
  -5  16   3        5.30        2.81      3.57 o 
  -4  16   3        3.69        3.53      3.03 o 
  -3  16   3        7.67        8.33      3.66 o 
  -2  16   3        9.98       12.66      6.29 o 
  -1  16   3       37.69       35.72      3.88 o 
   0  16   3        9.42       21.55      4.18 o 
   1  16   3       61.65       54.51      4.53 o 
   2  16   3       55.01       46.38      5.49 o 
   3  16   3        5.72        9.07      3.90 o 
   4  16   3       33.26       39.09      6.28 o 
  -4  17   3        0.20       -1.18      2.75 o 
  -3  17   3       14.73        6.96      3.47 o 
  -2  17   3        3.60       10.42      5.39 o 
  -1  17   3       65.45       71.05      4.99 o 
   0  17   3        4.32       15.38      3.30 o 
   1  17   3       15.06       17.19      3.29 o 
   2  17   3        1.44       -1.68      3.09 o 
   3  17   3       32.11       36.43      5.83 o 
  -4  18   3        8.69        8.84      5.34 o 
  -3  18   3        0.08       10.90      5.18 o 
  -2  18   3        3.56        0.00      2.79 o 
  -1  18   3       38.17       34.55      4.58 o 
   0  18   3        9.32       12.56      3.52 o 
   1  18   3        0.35       -0.69      2.99 o 
   2  18   3       71.09       69.13      7.98 o 
   3  18   3       13.05       13.77      4.59 o 
  -3  19   3        8.32       10.29      5.69 o 
  -2  19   3        1.14        0.10      2.66 o 
  -1  19   3       19.37       20.97      4.88 o 
   0  19   3        0.92        5.10      3.06 o 
   1  19   3        3.59        6.38      3.61 o 
   2  19   3       14.98       11.98      5.52 o 
  -2  20   3       40.96       52.89      8.88 o 
  -1  20   3       53.48       66.28      9.11 o 
   0  20   3       20.60       28.32      7.39 o 
   1  20   3       12.10       12.41      7.36 o 
  -7   0   4        0.60       -1.15      4.07 o 
  -6   0   4       75.46       70.50      8.06 o 
  -5   0   4       18.00       30.43      6.71 o 
  -4   0   4      102.46       87.18      9.00 o 
  -3   0   4        0.00       -0.64      1.86 o 
  -2   0   4     1980.32     2016.60     31.53 o 
  -1   0   4     1375.42     1287.10     44.46 o 
   0   0   4      295.27      291.71      7.09 o 
   1   0   4       66.32       65.53      7.09 o 
   2   0   4      634.03      607.22     17.51 o 
   3   0   4      270.26      268.82     13.15 o 
   4   0   4       58.52       62.27      7.61 o 
   5   0   4       18.99       16.20      6.09 o 
   6   0   4       92.24      110.37     12.12 o 
  -7   1   4       14.95       18.48      4.30 o 
  -6   1   4        4.48       11.50      3.87 o 
  -5   1   4        0.51        1.19      2.01 o 
  -4   1   4       14.72       16.00      1.73 o 
  -3   1   4        4.25        5.21      0.92 o 
  -2   1   4        1.34        3.99      0.85 o 
  -1   1   4     2147.20     2032.55     25.56 o 
   0   1   4      620.03      650.39     16.59 o 
   1   1   4       77.21       79.02      2.78 o 
   2   1   4      229.27      239.72      4.94 o 
   3   1   4      106.47      111.97      5.86 o 
   4   1   4        9.91       10.31      5.09 o 
   5   1   4       33.53       34.00      5.09 o 
   6   1   4        9.74       12.65      7.27 o 
  -7   2   4        8.27        8.47      3.67 o 
  -6   2   4        0.00        1.96      2.92 o 
  -5   2   4       16.02       13.87      3.16 o 
  -4   2   4      110.96      120.65      4.37 o 
  -3   2   4      348.48      334.85      7.23 o 
  -2   2   4       14.29       19.05      1.39 o 
  -1   2   4     1503.98     1495.50     20.05 o 
   0   2   4       43.84       38.43      1.84 o 
   1   2   4        0.03        4.22      2.65 o 
   2   2   4      146.23      146.30      3.13 o 
   3   2   4      106.29       95.75      4.94 o 
   4   2   4       11.60       19.43      3.99 o 
   5   2   4        7.98        7.84      3.33 o 
   6   2   4        0.73        0.55      3.34 o 
  -7   3   4       16.08       18.16      6.54 o 
  -6   3   4       67.95       69.68      5.56 o 
  -5   3   4       36.41       37.18      2.96 o 
  -4   3   4       14.73       15.90      2.22 o 
  -3   3   4        9.24       16.51      2.31 o 
  -2   3   4      118.13      127.10      3.64 o 
  -1   3   4       55.45       52.72      1.84 o 
   0   3   4       21.75       20.76      1.43 o 
   1   3   4       58.24       57.30      2.61 o 
   2   3   4      102.03       98.33      4.82 o 
   3   3   4       15.88       19.49      2.20 o 
   4   3   4       11.44       14.00      4.34 o 
   5   3   4        1.45        0.28      2.47 o 
   6   3   4        2.25        2.85      3.41 o 
  -7   4   4       37.29       36.42      5.45 o 
  -6   4   4       90.17       96.49      6.50 o 
  -5   4   4       28.05       26.87      2.78 o 
  -4   4   4       74.73       69.61      3.58 o 
  -3   4   4        0.00        5.36      2.56 o 
  -2   4   4      111.23      108.10      4.42 o 
  -1   4   4      392.72      390.32      6.96 o 
   0   4   4      469.81      449.34      9.72 o 
   1   4   4       29.37       27.81      1.74 o 
   2   4   4       22.32       21.92      2.26 o 
   3   4   4       16.02       24.94      2.52 o 
   4   4   4      138.11      132.58      7.14 o 
   5   4   4        0.71        1.50      2.80 o 
   6   4   4       18.43       18.51      5.13 o 
  -7   5   4        4.16        5.95      3.66 o 
  -6   5   4      200.12      186.30      7.07 o 
  -5   5   4      160.81      165.05      6.21 o 
  -4   5   4        5.00        6.15      1.97 o 
  -3   5   4       54.37       56.76      2.92 o 
  -2   5   4       64.00       63.08      4.44 o 
  -1   5   4        2.90        3.66      1.19 o 
   0   5   4       66.43       67.75      2.32 o 
   1   5   4       35.78       35.64      2.01 o 
   2   5   4       51.94       53.61      3.14 o 
   3   5   4       12.66       19.60      2.33 o 
   4   5   4      119.46      111.18      6.65 o 
   5   5   4        8.64        5.30      3.37 o 
   6   5   4        7.03        6.34      4.13 o 
  -7   6   4       25.42       34.99      6.06 o 
  -6   6   4       12.53       17.68      3.12 o 
  -5   6   4        0.09        2.99      1.97 o 
  -4   6   4       67.24       64.19      3.59 o 
  -3   6   4       10.80       13.93      2.25 o 
  -2   6   4        3.90        2.83      1.88 o 
  -1   6   4       36.41       40.23      2.07 o 
   0   6   4      314.89      289.10      5.22 o 
   1   6   4        8.21       10.59      2.01 o 
   2   6   4       42.31       45.76      2.95 o 
   3   6   4      127.81      111.33      4.86 o 
   4   6   4       38.50       47.76      4.75 o 
   5   6   4       11.33       16.08      7.05 o 
   6   6   4        3.71       10.43      5.19 o 
  -7   7   4       26.11       17.75      4.60 o 
  -6   7   4        6.51       12.23      3.67 o 
  -5   7   4       21.94       20.02      2.98 o 
  -4   7   4       38.38       40.90      4.73 o 
  -3   7   4        0.15        4.11      1.70 o 
  -2   7   4       45.96       45.83      2.93 o 
  -1   7   4       42.74       35.38      1.60 o 
   0   7   4       82.29       76.20      2.82 o 
   1   7   4       11.10       11.91      2.04 o 
   2   7   4       38.13       40.15      3.74 o 
   3   7   4        0.14       -0.60      1.56 o 
   4   7   4       94.45       93.50      5.10 o 
   5   7   4       55.48       54.91      6.14 o 
  -7   8   4        5.26        2.17      3.25 o 
  -6   8   4       55.30       55.45      5.76 o 
  -5   8   4       20.64       21.05      3.03 o 
  -4   8   4       40.28       41.53      3.11 o 
  -3   8   4       19.66       20.41      3.06 o 
  -2   8   4       15.76       17.92      1.70 o 
  -1   8   4        4.51        9.31      1.83 o 
   0   8   4        8.63       17.78      3.19 o 
   1   8   4       74.21       77.62      2.74 o 
   2   8   4       44.82       53.51      3.21 o 
   3   8   4      598.63      561.29     13.17 o 
   4   8   4        0.07        0.31      1.97 o 
   5   8   4       59.61       55.58      5.78 o 
  -7   9   4        4.96        4.78      9.34 o 
  -6   9   4       43.14       40.63      4.49 o 
  -5   9   4      251.72      241.96      9.60 o 
  -4   9   4       60.58       64.04      5.18 o 
  -3   9   4        2.74        3.67      1.78 o 
  -2   9   4      329.98      301.76     10.08 o 
  -1   9   4        1.13        2.12      2.08 o 
   0   9   4       65.59       64.63      3.46 o 
   1   9   4      101.14      100.37      4.78 o 
   2   9   4        4.28        8.30      3.05 o 
   3   9   4        0.82        2.73      1.82 o 
   4   9   4        1.45        1.49      1.97 o 
   5   9   4       26.80       39.57      7.17 o 
  -6  10   4        4.68        4.02      3.42 o 
  -5  10   4       29.33       28.27      4.34 o 
  -4  10   4       10.44        9.45      2.19 o 
  -3  10   4        4.91       11.95      3.10 o 
  -2  10   4       27.40       36.10      5.04 o 
  -1  10   4       48.29       55.12      4.44 o 
   0  10   4       43.88       39.16      3.06 o 
   1  10   4        0.66        5.79      3.21 o 
   2  10   4      112.97      115.67      6.68 o 
   3  10   4        2.33       -0.93      2.49 o 
   4  10   4       23.83       16.49      3.95 o 
   5  10   4        0.03       -0.91      4.84 o 
  -6  11   4        2.73        5.11      3.64 o 
  -5  11   4       23.93       26.49      4.73 o 
  -4  11   4       64.24       60.49      5.74 o 
  -3  11   4       30.27       55.90     18.93 o 
  -2  11   4       16.71       16.92      3.38 o 
  -1  11   4      101.43       95.06      5.75 o 
   0  11   4        7.35       12.63      4.32 o 
   1  11   4      224.84      217.14      6.98 o 
   2  11   4        3.73        1.28      2.36 o 
   3  11   4        0.68        1.78      2.72 o 
   4  11   4        2.23       -0.05      2.57 o 
   5  11   4        1.67        4.36      4.93 o 
  -6  12   4        0.11       -0.42      2.88 o 
  -5  12   4       35.08       30.58      5.26 o 
  -4  12   4        0.62        6.18      3.33 o 
  -3  12   4       19.75       27.17      4.19 o 
  -2  12   4       79.36      111.97     29.03 o 
  -1  12   4      156.74      157.82      7.64 o 
   0  12   4       18.79       18.18      2.85 o 
   1  12   4       15.86       21.58      2.86 o 
   2  12   4        4.00        5.36      2.88 o 
   3  12   4        0.54        2.08      2.81 o 
   4  12   4        0.03        1.69      3.98 o 
  -6  13   4        3.13       10.64      6.07 o 
  -5  13   4        1.49        0.47      2.69 o 
  -4  13   4       10.45       23.55      5.58 o 
  -3  13   4        8.27       17.21      3.78 o 
  -2  13   4      141.34      143.13      8.16 o 
  -1  13   4      173.66      171.53      7.46 o 
   0  13   4       55.12       53.40      4.13 o 
   1  13   4       66.20       62.94      4.17 o 
   2  13   4       81.29       78.47      6.37 o 
   3  13   4       25.64       30.93      5.79 o 
   4  13   4        3.71        6.17      4.00 o 
  -5  14   4        0.46       -1.06      3.11 o 
  -4  14   4       13.53       21.84      4.80 o 
  -3  14   4       67.33       65.03      6.21 o 
  -2  14   4       86.59       96.29      7.18 o 
  -1  14   4      168.54      163.44      6.67 o 
   0  14   4       99.24       90.18      5.14 o 
   1  14   4       22.88       30.05      3.36 o 
   2  14   4        5.65        2.02      2.64 o 
   3  14   4        2.79        6.94      3.83 o 
   4  14   4        0.85       -1.36      3.38 o 
  -5  15   4        0.02       13.45      6.70 o 
  -4  15   4        9.22       17.86      5.83 o 
  -3  15   4        9.34        6.34      3.69 o 
  -2  15   4        0.00        0.90      2.74 o 
  -1  15   4       10.45       17.37      3.11 o 
   0  15   4      135.17      132.06      6.42 o 
   1  15   4       27.63       30.25      4.67 o 
   2  15   4        0.04        0.23      2.53 o 
   3  15   4        8.80       10.27      4.22 o 
  -4  16   4       28.51       26.77      5.71 o 
  -3  16   4       45.18       54.44      6.56 o 
  -2  16   4        1.24        0.02      2.55 o 
  -1  16   4        4.59        6.37      3.47 o 
   0  16   4       35.39       33.00      4.12 o 
   1  16   4        1.73        4.10      3.14 o 
   2  16   4       12.46       15.78      6.17 o 
   3  16   4        0.29        7.40      7.48 o 
  -4  17   4       13.50       10.70      4.73 o 
  -3  17   4        9.91        4.40      4.21 o 
  -2  17   4        3.25        5.08      3.81 o 
  -1  17   4        8.70        9.30      3.98 o 
   0  17   4        9.05       13.45      3.21 o 
   1  17   4       20.32       28.95      5.25 o 
   2  17   4       53.65       54.34      7.56 o 
  -3  18   4        6.75        5.13      4.09 o 
  -2  18   4        1.26        5.46      3.79 o 
  -1  18   4        0.52        3.06      3.57 o 
   0  18   4       23.85       20.46      5.26 o 
   1  18   4        0.87        1.53      3.18 o 
  -2  19   4       32.57       28.05      6.05 o 
  -1  19   4       61.55       65.23      7.40 o 
   0  19   4       17.08       20.72      6.31 o 
  -7   1   5       27.54       29.59      5.14 o 
  -6   1   5        4.47        5.69      3.51 o 
  -5   1   5      173.54      166.77     13.64 o 
  -4   1   5        0.23        4.90      2.20 o 
  -3   1   5       17.88       16.18      2.01 o 
  -2   1   5       59.37       53.66      3.11 o 
  -1   1   5      430.76      463.04      8.11 o 
   0   1   5        1.11        4.38      1.88 o 
   1   1   5       12.13       19.79      2.37 o 
   2   1   5       20.18       17.21      2.04 o 
   3   1   5       11.79       29.12      5.06 o 
   4   1   5       10.77       17.41      4.09 o 
   5   1   5       12.14       10.36      4.26 o 
  -7   2   5        2.07        1.29      3.17 o 
  -6   2   5       21.87       34.33      4.77 o 
  -5   2   5       16.52       18.53      3.36 o 
  -4   2   5       46.40       47.88      5.68 o 
  -3   2   5       21.17       21.87      2.26 o 
  -2   2   5       11.37       18.70      2.51 o 
  -1   2   5      279.25      306.31      5.95 o 
   0   2   5       90.01       87.54      3.01 o 
   1   2   5       21.24       25.48      1.94 o 
   2   2   5       38.59       38.45      4.11 o 
   3   2   5        1.31       12.08      3.25 o 
   4   2   5       86.80       97.15      6.92 o 
   5   2   5        4.29        2.71      3.46 o 
  -7   3   5        9.37        8.70      4.13 o 
  -6   3   5       19.21       25.08      4.53 o 
  -5   3   5        4.22        3.95      2.61 o 
  -4   3   5       53.39       55.75      5.60 o 
  -3   3   5       16.88       30.70      3.01 o 
  -2   3   5       99.44       88.56      2.62 o 
  -1   3   5       51.55       63.17      4.47 o 
   0   3   5       25.72       33.10      2.45 o 
   1   3   5      119.20      127.16      5.13 o 
   2   3   5       69.33       79.52      4.99 o 
   3   3   5        0.29        0.13      1.99 o 
   4   3   5        2.33        5.63      3.34 o 
   5   3   5       28.00       30.78      5.55 o 
  -7   4   5       21.68       17.17      4.81 o 
  -6   4   5       98.92      102.28      7.36 o 
  -5   4   5       44.88       53.07      5.84 o 
  -4   4   5       17.50       19.65      2.56 o 
  -3   4   5        0.27        4.41      1.69 o 
  -2   4   5       27.23       28.04      1.70 o 
  -1   4   5        4.95        3.50      1.55 o 
   0   4   5        2.07        6.64      1.88 o 
   1   4   5       64.39       64.64      2.78 o 
   2   4   5        4.63       14.63      2.85 o 
   3   4   5        1.57        9.66      6.05 o 
   4   4   5        5.30       15.37      5.30 o 
   5   4   5        6.27       16.30      4.56 o 
  -7   5   5        2.03        6.63      3.85 o 
  -6   5   5        3.84        8.41      3.62 o 
  -5   5   5       32.77       51.99      5.07 o 
  -4   5   5        5.99       13.80      2.30 o 
  -3   5   5      106.22      100.15      4.16 o 
  -2   5   5       41.99       51.06      6.03 o 
  -1   5   5        0.50        2.96      1.48 o 
   0   5   5      132.64      128.64      5.18 o 
   1   5   5        0.10        8.83      2.68 o 
   2   5   5       57.28       53.52      5.41 o 
   3   5   5      196.22      186.35      8.19 o 
   4   5   5      140.40      135.83      8.40 o 
   5   5   5       15.08       17.50      4.67 o 
  -7   6   5       47.01       36.32      5.55 o 
  -6   6   5       49.09       54.20      5.83 o 
  -5   6   5        7.62        9.20      2.45 o 
  -4   6   5       14.74       15.28      2.57 o 
  -3   6   5      366.75      358.21     10.90 o 
  -2   6   5        3.33       19.47      2.65 o 
  -1   6   5       17.60       20.03      2.21 o 
   0   6   5      163.72      146.34      4.10 o 
   1   6   5       32.58       59.34      4.94 o 
   2   6   5        3.83        7.47      2.19 o 
   3   6   5        2.46        4.03      2.12 o 
   4   6   5       39.19       40.05      5.31 o 
   5   6   5        3.63        2.06      4.27 o 
  -7   7   5        0.50       -0.77      4.02 o 
  -6   7   5       26.39       41.69      5.64 o 
  -5   7   5        4.95       24.36      3.45 o 
  -4   7   5        1.67        8.38      2.28 o 
  -3   7   5       18.60       45.07      4.16 o 
  -2   7   5      302.01      318.28      7.77 o 
  -1   7   5        4.42        9.66      2.38 o 
   0   7   5      353.37      340.13      6.90 o 
   1   7   5      244.85      230.45      7.45 o 
   2   7   5       89.46       84.71      5.18 o 
   3   7   5      214.94      226.43      7.84 o 
   4   7   5       95.90       88.60      6.97 o 
   5   7   5        1.02        6.11      5.00 o 
  -6   8   5       42.26       52.59      7.80 o 
  -5   8   5       48.65       49.75      5.78 o 
  -4   8   5       40.27       43.76      4.71 o 
  -3   8   5        4.51        9.04      2.26 o 
  -2   8   5      114.52      110.41      6.04 o 
  -1   8   5       71.68       69.33      3.72 o 
   0   8   5        4.25       10.69      4.99 o 
   1   8   5        9.47       13.46      3.77 o 
   2   8   5        1.40        3.23      2.34 o 
   3   8   5        4.84       12.09      8.01 o 
   4   8   5       24.25       19.53      6.03 o 
  -6   9   5       51.52       68.10      9.40 o 
  -5   9   5       30.84       38.90      5.01 o 
  -4   9   5        0.12        1.91      3.51 o 
  -3   9   5        0.23        2.01      2.44 o 
  -2   9   5       12.65       15.03      3.25 o 
  -1   9   5      141.40      131.64      6.44 o 
   0   9   5        0.00        0.30      2.51 o 
   1   9   5        0.66        4.14      2.48 o 
   2   9   5       24.66       29.97      4.14 o 
   3   9   5       46.38       44.23      5.36 o 
   4   9   5        2.28        2.62      5.16 o 
  -6  10   5       14.03       11.06      5.92 o 
  -5  10   5      101.04       99.77      7.81 o 
  -4  10   5       61.95       57.72      5.60 o 
  -3  10   5        2.63        1.49      2.42 o 
  -2  10   5        0.49       11.10      3.01 o 
  -1  10   5       45.57       41.06      3.15 o 
   0  10   5       64.02       61.77      5.40 o 
   1  10   5        0.04        1.70      2.16 o 
   2  10   5        0.10        6.01      3.75 o 
   3  10   5       58.58       69.67      6.89 o 
   4  10   5       26.88       32.28      8.49 o 
  -6  11   5        8.21       16.75      9.67 o 
  -5  11   5       17.01       18.97      5.05 o 
  -4  11   5       44.20       50.18      5.78 o 
  -3  11   5        8.75       11.89      3.61 o 
  -2  11   5       60.80       63.29      5.53 o 
  -1  11   5        0.93       -0.91      1.38 o 
   0  11   5        5.02       12.75      5.37 o 
   1  11   5        3.63        0.67      2.21 o 
   2  11   5       33.08       40.85      5.16 o 
   3  11   5       16.31       22.81      4.86 o 
   4  11   5        1.98        6.43      5.11 o 
  -5  12   5        3.71       11.15      4.57 o 
  -4  12   5       36.74       44.80      5.88 o 
  -3  12   5       36.35       45.12      5.56 o 
  -2  12   5       71.66       64.10      7.14 o 
  -1  12   5        7.91        6.85      3.33 o 
   0  12   5        8.07       14.44      3.68 o 
   1  12   5       19.97       25.58      4.12 o 
   2  12   5       25.55       33.16      5.14 o 
   3  12   5      108.42       94.26      7.79 o 
  -5  13   5       56.57       51.36      6.92 o 
  -4  13   5        1.20        1.85      3.24 o 
  -3  13   5      123.06      128.69      8.57 o 
  -2  13   5       27.96       32.16      5.10 o 
  -1  13   5       38.30       45.91      5.37 o 
   0  13   5        1.24        9.08      3.89 o 
   1  13   5        0.55        8.08      5.66 o 
   2  13   5       21.79       25.58      4.92 o 
   3  13   5        7.53        8.96      4.30 o 
  -5  14   5        9.22       24.55      6.03 o 
  -4  14   5       27.18       24.68      5.55 o 
  -3  14   5        0.01       -1.35      3.59 o 
  -2  14   5      195.40      224.81     11.56 o 
  -1  14   5        2.29        5.98      3.33 o 
   0  14   5      397.86      360.13     11.43 o 
   1  14   5       14.16       21.68      4.29 o 
   2  14   5        0.93        1.70      3.11 o 
   3  14   5        6.66        3.76      3.78 o 
  -4  15   5        5.45        4.63      4.11 o 
  -3  15   5       43.35       45.67      6.48 o 
  -2  15   5        8.76       10.83      4.23 o 
  -1  15   5       64.37       68.19      6.78 o 
   0  15   5       35.34       39.26      6.65 o 
   1  15   5        1.11        3.73      3.20 o 
   2  15   5        1.36       -0.24      2.69 o 
  -4  16   5        4.20        4.04      5.62 o 
  -3  16   5       75.02       70.88      7.94 o 
  -2  16   5        2.54        5.84      4.12 o 
  -1  16   5       41.49       45.63      6.16 o 
   0  16   5       15.69       14.90      5.14 o 
   1  16   5       79.22       71.17      6.84 o 
   2  16   5        2.92        7.52      4.14 o 
  -3  17   5        0.29        2.30      3.82 o 
  -2  17   5       14.88       32.19      9.48 o 
  -1  17   5       15.75       14.95      4.67 o 
   0  17   5        2.39        0.96      3.45 o 
   1  17   5        1.39        7.35      5.02 o 
  -1  18   5        0.96        1.53      3.94 o 
  -7   0   6        2.95        4.38      5.73 o 
  -6   0   6       46.48       50.31     11.61 o 
  -5   0   6       31.87       34.03      8.16 o 
  -4   0   6       57.38       57.52      6.85 o 
  -3   0   6      250.36      233.64     18.70 o 
  -2   0   6      256.56      240.46      8.18 o 
  -1   0   6        0.05        1.06      1.94 o 
   0   0   6        0.21        2.67      2.21 o 
   1   0   6       29.89       21.36      7.48 o 
   2   0   6       16.57       20.99      5.39 o 
   3   0   6        8.44        6.92      4.48 o 
   4   0   6        1.49        5.36      4.85 o 
  -7   1   6        3.29        0.43      3.14 o 
  -6   1   6        0.11       -2.36      3.10 o 
  -5   1   6       13.32       23.64      4.76 o 
  -4   1   6        8.02       12.73      2.90 o 
  -3   1   6        1.52        0.70      1.35 o 
  -2   1   6      445.45      403.21      8.90 o 
  -1   1   6      588.54      528.22     10.53 o 
   0   1   6        0.50        1.45      1.39 o 
   1   1   6       88.06       86.99      3.64 o 
   2   1   6      102.07       92.49      6.21 o 
   3   1   6        0.18       11.20      6.64 o 
   4   1   6        7.36        9.57      4.12 o 
  -6   2   6       12.74       11.02      4.01 o 
  -5   2   6        3.70        4.73      2.85 o 
  -4   2   6       16.93       25.42      3.82 o 
  -3   2   6       74.95       69.64      5.10 o 
  -2   2   6      169.28      158.31      4.70 o 
  -1   2   6       49.85       52.33      2.94 o 
   0   2   6        8.74       11.05      2.42 o 
   1   2   6       16.72       17.90      2.02 o 
   2   2   6        3.43       20.48     10.36 o 
   3   2   6        0.56       -2.08      2.93 o 
   4   2   6        0.75        4.66      3.51 o 
  -6   3   6       65.98       56.93      6.21 o 
  -5   3   6        0.15        3.19      2.76 o 
  -4   3   6       30.33       27.52      4.44 o 
  -3   3   6        5.05        4.40      1.81 o 
  -2   3   6        1.54        0.00      2.00 o 
  -1   3   6        2.97        3.48      1.46 o 
   0   3   6        2.18        2.79      1.40 o 
   1   3   6       33.16       31.05      3.35 o 
   2   3   6        0.15        2.46      1.89 o 
   3   3   6       15.03       28.37      4.56 o 
   4   3   6        2.16        3.95      3.56 o 
  -6   4   6       49.60       51.00      6.19 o 
  -5   4   6        0.23        8.00      7.22 o 
  -4   4   6       56.64       50.16      5.59 o 
  -3   4   6        0.15       -1.94      1.94 o 
  -2   4   6      132.46      125.22      5.45 o 
  -1   4   6        6.87       13.30      1.80 o 
   0   4   6        6.43        4.33      1.54 o 
   1   4   6        0.72        0.07      1.49 o 
   2   4   6       22.12       27.12      3.14 o 
   3   4   6       36.19       37.89      4.77 o 
   4   4   6        3.95        2.97      3.38 o 
  -6   5   6       82.79       72.53      7.19 o 
  -5   5   6       21.16       26.48      4.93 o 
  -4   5   6       22.60       21.75      2.81 o 
  -3   5   6        9.87       19.07      3.59 o 
  -2   5   6        0.05        2.47      1.68 o 
  -1   5   6        7.81        6.14      3.57 o 
   0   5   6        1.57        1.14      1.42 o 
   1   5   6        0.31        0.46      1.51 o 
   2   5   6        2.79        2.74      1.98 o 
   3   5   6       25.53       23.10      5.42 o 
   4   5   6       27.58       27.45      6.74 o 
  -6   6   6       10.82       12.09      5.30 o 
  -5   6   6       12.69       16.74      4.13 o 
  -4   6   6        5.53        8.37      2.48 o 
  -3   6   6       43.38       43.68      3.25 o 
  -2   6   6        3.25        6.32      2.31 o 
  -1   6   6       23.06       29.22      2.95 o 
   0   6   6       26.76       25.19      2.25 o 
   1   6   6        7.50        8.24      2.09 o 
   2   6   6        0.44        2.63      1.94 o 
   3   6   6       19.21       20.07      5.98 o 
   4   6   6       20.03       17.05      6.07 o 
  -6   7   6        4.27        1.09      5.52 o 
  -5   7   6       23.45       28.72      6.48 o 
  -4   7   6        2.71       -0.15      2.25 o 
  -3   7   6        8.22        7.87      2.77 o 
  -2   7   6       16.05       21.31      3.47 o 
  -1   7   6        8.84        9.11      2.86 o 
   0   7   6        3.11       11.06      4.59 o 
   1   7   6        0.09       -0.52      2.00 o 
   2   7   6        0.44        1.18      2.38 o 
   3   7   6       30.23       30.55      6.29 o 
   4   7   6        5.88       11.95      5.34 o 
  -6   8   6        0.18       10.07      6.76 o 
  -5   8   6       40.96       39.58      6.83 o 
  -4   8   6       33.66       38.48      4.82 o 
  -3   8   6       42.31       39.48      5.03 o 
  -2   8   6       23.08       34.36      4.14 o 
  -1   8   6       31.13       29.31      3.17 o 
   0   8   6       23.75       29.79      3.11 o 
   1   8   6       37.39       39.95      4.46 o 
   2   8   6      106.02      100.97      7.07 o 
   3   8   6       30.55       28.34      6.20 o 
  -6   9   6      104.07      112.41     12.21 o 
  -5   9   6       15.58       22.02      6.11 o 
  -4   9   6       33.56       31.82      4.80 o 
  -3   9   6       47.74       52.40      6.18 o 
  -2   9   6       34.62       34.44      4.43 o 
  -1   9   6       32.30       39.45      6.07 o 
   0   9   6        9.06       10.84      2.44 o 
   1   9   6        2.02        5.88      3.03 o 
   2   9   6        6.50        6.27      3.44 o 
   3   9   6       18.22        9.43      7.07 o 
  -5  10   6        0.00        5.00      4.65 o 
  -4  10   6        4.20        7.51      4.72 o 
  -3  10   6        0.01       -2.74      3.27 o 
  -2  10   6       22.53       28.45      4.48 o 
  -1  10   6        5.84       10.91      3.30 o 
   0  10   6       22.97       28.10      3.46 o 
   1  10   6       14.66       26.88      4.23 o 
   2  10   6       30.35       39.05      5.35 o 
   3  10   6        6.46        4.94      4.63 o 
  -5  11   6      141.53      123.02     11.95 o 
  -4  11   6        0.93        0.18      3.42 o 
  -3  11   6        0.61       -0.75      2.69 o 
  -2  11   6       22.62       30.45      4.93 o 
  -1  11   6       42.32       41.90      4.95 o 
   0  11   6       43.95       38.11      4.52 o 
   1  11   6        5.92       15.58      5.35 o 
   2  11   6        4.28        8.33      4.45 o 
   3  11   6        8.62       13.36      5.63 o 
  -5  12   6        1.65       14.55      8.20 o 
  -4  12   6        1.99        2.07      3.27 o 
  -3  12   6        0.49       -2.60      3.38 o 
  -2  12   6       36.61       39.47      5.60 o 
  -1  12   6        0.00        0.70      2.61 o 
   0  12   6        0.82        1.55      3.25 o 
   1  12   6        0.09       -0.28      2.98 o 
   2  12   6        4.06        4.09      3.47 o 
  -4  13   6       24.81       28.65      5.93 o 
  -3  13   6       30.30       26.54      5.50 o 
  -2  13   6      176.25      156.14      9.87 o 
  -1  13   6       55.08       58.52      6.25 o 
   0  13   6       17.29       10.57      4.70 o 
   1  13   6        8.98       12.31      5.36 o 
   2  13   6       24.98       26.30      5.62 o 
  -4  14   6        0.02        1.67      4.21 o 
  -3  14   6       18.71       25.18      5.68 o 
  -2  14   6       34.65       44.19      6.44 o 
  -1  14   6       15.49       17.26      4.60 o 
   0  14   6        0.20       -2.12      3.97 o 
   1  14   6        0.59       -0.92      3.51 o 
  -3  15   6        2.06        0.88      3.61 o 
  -2  15   6        0.11       -1.32      3.27 o 
  -1  15   6       82.68       68.82      8.61 o 
   0  15   6       13.70       19.17      6.10 o 
  -1  16   6       41.10       47.90      7.68 o 
  -6   1   7       16.44       17.22      5.07 o 
  -5   1   7       27.09       30.40      5.05 o 
  -4   1   7       13.48       18.52      3.73 o 
  -3   1   7        0.36       -0.42      2.20 o 
  -2   1   7       16.72       16.27      2.76 o 
  -1   1   7        1.42        3.83      1.97 o 
   0   1   7        0.02        1.47      1.65 o 
   1   1   7        6.39       10.03      4.31 o 
   2   1   7        4.75        2.73      2.81 o 
   3   1   7        9.76        8.19      3.96 o 
  -6   2   7       11.79       18.29      5.35 o 
  -5   2   7        2.36        4.61      3.18 o 
  -4   2   7       16.80       18.77      5.94 o 
  -3   2   7        7.09        8.15      2.97 o 
  -2   2   7       42.58       51.07      7.24 o 
  -1   2   7      108.98       85.71      4.08 o 
   0   2   7       10.92       11.29      2.46 o 
   1   2   7        3.33        2.25      2.06 o 
   2   2   7        1.00        7.99      5.65 o 
   3   2   7        6.96        2.42      3.31 o 
  -6   3   7       15.34       11.31      4.40 o 
  -5   3   7       11.61       13.73      3.99 o 
  -4   3   7       14.22       15.62      3.82 o 
  -3   3   7        7.68       11.02      3.35 o 
  -2   3   7        4.52        5.75      2.22 o 
  -1   3   7        9.66       14.45      2.23 o 
   0   3   7        1.63        1.18      1.54 o 
   1   3   7        4.13        5.47      2.45 o 
   2   3   7        0.36        1.47      2.84 o 
   3   3   7       23.80       40.53      6.94 o 
  -6   4   7       29.00       43.26      7.57 o 
  -5   4   7        5.30        6.83      3.58 o 
  -4   4   7        9.59        9.00      3.12 o 
  -3   4   7        0.45        1.61      1.99 o 
  -2   4   7        3.93       13.24      6.63 o 
  -1   4   7        4.84        6.94      3.63 o 
   0   4   7        0.27       -1.23      1.62 o 
   1   4   7        0.21        0.70      1.90 o 
   2   4   7        2.39        3.11      2.85 o 
   3   4   7        4.97        3.25      4.05 o 
  -5   5   7        4.71       13.50      5.37 o 
  -4   5   7       44.80       50.16      7.50 o 
  -3   5   7        7.77       14.14      3.26 o 
  -2   5   7       11.89       15.71      2.71 o 
  -1   5   7       26.34       26.87      3.77 o 
   0   5   7       64.22       53.03      4.17 o 
   1   5   7        3.06        1.08      2.30 o 
   2   5   7       32.22       33.95      6.51 o 
   3   5   7       35.50       21.96      6.45 o 
  -5   6   7        0.59        1.95      4.01 o 
  -4   6   7       46.97       48.83      7.71 o 
  -3   6   7        2.31        4.11      2.81 o 
  -2   6   7        0.31       -2.75      2.75 o 
  -1   6   7       21.26       18.64      4.38 o 
   0   6   7       12.34        5.04      2.75 o 
   1   6   7        0.73        1.02      2.68 o 
   2   6   7        1.80        1.68      3.74 o 
   3   6   7       59.27       64.54     12.03 o 
  -5   7   7        7.25       12.82      5.92 o 
  -4   7   7        5.25        0.04      3.87 o 
  -3   7   7       62.09       54.97      5.35 o 
  -2   7   7       24.66       26.86      4.28 o 
  -1   7   7       57.96       49.03      5.14 o 
   0   7   7       72.75       66.48      5.58 o 
   1   7   7        3.24       11.02      4.12 o 
   2   7   7       64.22       71.85     10.60 o 
  -5   8   7        7.01        6.89      5.41 o 
  -4   8   7        4.97        9.19      4.88 o 
  -3   8   7        9.40       10.57      3.47 o 
  -2   8   7        7.31        6.50      3.31 o 
  -1   8   7        0.09        2.89      2.97 o 
   0   8   7        0.11        0.33      3.03 o 
   1   8   7        5.99        4.84      3.24 o 
   2   8   7       26.62       31.23      6.91 o 
  -4   9   7        0.04       -0.04      3.20 o 
  -3   9   7        0.86        1.38      2.83 o 
  -2   9   7       20.91       21.73      5.35 o 
  -1   9   7       10.50       10.75      3.69 o 
   0   9   7       13.77       27.49      5.75 o 
   1   9   7        8.22       12.64      3.98 o 
   2   9   7       16.92       18.73      6.30 o 
  -4  10   7        0.38        4.57      4.62 o 
  -3  10   7        2.37        2.33      3.14 o 
  -2  10   7        9.78        7.24      3.78 o 
  -1  10   7        1.75        4.92      3.32 o 
   0  10   7        2.31       19.16     12.43 o 
   1  10   7        4.14        2.21      3.88 o 
  -4  11   7        2.39        3.47      4.54 o 
  -3  11   7        4.70        5.35      3.89 o 
  -2  11   7       10.64       12.13      4.46 o 
  -1  11   7        1.82       -0.68      3.47 o 
   0  11   7        2.13       -2.68      3.82 o 
   1  11   7        0.45        3.40      4.01 o 
  -3  12   7       64.72       79.46      9.32 o 
  -2  12   7       12.80       15.19      8.44 o 
  -1  12   7        0.58       -3.80      5.29 o 
   0  12   7        5.45        5.47      5.75 o 
  -2  13   7       25.27       21.39      6.29 o 
  -1  13   7        0.23       -4.51      4.51 o 
  -4   0   8        1.67        5.18      4.71 o 
  -3   0   8       43.09       48.83      8.26 o 
  -2   0   8        0.79        0.79      3.71 o 
  -1   0   8       55.42       36.44      5.27 o 
   0   0   8        1.57       14.62     12.41 o 
   1   0   8       33.03       51.19     13.07 o 
  -4   1   8        4.63        1.53      2.98 o 
  -3   1   8       68.28       59.35      6.13 o 
  -2   1   8      241.23      197.30     10.04 o 
  -1   1   8       29.12       49.55      6.35 o 
   0   1   8       12.77       12.50      3.72 o 
   1   1   8       42.46       41.87      5.33 o 
  -4   2   8        2.36        1.97      3.17 o 
  -3   2   8        2.89        6.65      3.42 o 
  -2   2   8        0.07       -3.26      3.26 o 
  -1   2   8        2.78        3.92      2.63 o 
   0   2   8        0.79        2.76      2.70 o 
   1   2   8        0.24       -0.82      3.32 o 
  -4   3   8        2.18        4.56      4.44 o 
  -3   3   8        0.02        2.82      5.95 o 
  -2   3   8       10.68        3.97      4.02 o 
  -1   3   8       18.59       20.59      4.16 o 
   0   3   8        6.21        2.64      3.65 o 
   1   3   8        0.24       -0.28      3.04 o 
  -4   4   8       14.07       20.57      5.90 o 
  -3   4   8       22.00       24.73      7.26 o 
  -2   4   8        2.12        6.99      5.38 o 
  -1   4   8        7.52       12.49      3.88 o 
   0   4   8        0.38       10.58     10.80 o 
   1   4   8        0.13       -0.68      3.32 o 
  -4   5   8        0.19       -1.43      7.23 o 
  -3   5   8        0.01       -0.47      3.29 o 
  -2   5   8        0.95        2.66      3.00 o 
  -1   5   8        0.23        1.49      3.49 o 
   0   5   8        0.49        2.26      3.79 o 
   1   5   8        1.96        1.09      5.06 o 
  -4   6   8        1.27        1.80      4.21 o 
  -3   6   8        1.52       -1.04      3.70 o 
  -2   6   8       17.49       16.40      4.31 o 
  -1   6   8        0.00       -2.94      3.71 o 
   0   6   8        1.10       -2.00      3.91 o 
   1   6   8        0.00       -0.21      4.36 o 
  -3   7   8        0.00        1.11      3.75 o 
  -2   7   8        1.88        2.45      3.16 o 
  -1   7   8        2.53        3.79      4.21 o 
   0   7   8        4.81        5.92      5.39 o 
  -3   8   8       29.04       21.57      7.24 o 
  -2   8   8        0.38        2.62      3.19 o 
  -1   8   8        8.31        6.23      4.40 o 
   0   8   8       23.37       13.27      6.66 o 
  -2   9   8        0.14        0.82      3.77 o 
  -1   9   8        2.10        0.06      3.06 o 
                                                 
